# Supplementary material for: Exploring the impact of design criteria for reference sets on performance evaluation of signal detection algorithms: The case of drug–drug interactions
Source: Pharmacoepidemiol Drug Saf. 2023 Mar 26;32(8):832–44. doi: 10.1002/pds.5609 (PMC10947279; doi:10.1002/pds.5609)
Supplement: Supplementary file 2 — Appendix S1. [file PDS-32-832-s002.xlsx]

## Sheet: Event Groups (based on SMQs)
Event Group	MedDRA PT	Code	Related SMQ	SMQ Code
Acute kidney injury	Acute kidney injury	10069339	Acute renal failure	20000003
	Anuria	10002847	Acute renal failure	20000003
	Azotaemia	10003885	Acute renal failure	20000003
	Neonatal anuria	10049778	Acute renal failure	20000003
	Nephropathy toxic	10029155	Acute renal failure	20000003
	Oliguria	10030302	Acute renal failure	20000003
	Prerenal failure	10072370	Acute renal failure	20000003
	Renal failure	10038435	Acute renal failure	20000003
	Renal failure neonatal	10038447	Acute renal failure	20000003
	Renal impairment	10062237	Acute renal failure	20000003
	Renal impairment neonatal	10049776	Acute renal failure	20000003
Acute psychosis	Acute psychosis	10001022	Psychosis and psychotic disorders	20000117
	Brief psychotic disorder with marked stressors	10048549	Psychosis and psychotic disorders	20000117
	Brief psychotic disorder without marked stressors	10056395	Psychosis and psychotic disorders	20000117
	Brief psychotic disorder, with postpartum onset	10006362	Psychosis and psychotic disorders	20000117
	Childhood psychosis	10061040	Psychosis and psychotic disorders	20000117
	Delusional disorder, erotomanic type	10012249	Psychosis and psychotic disorders	20000117
	Delusional disorder, grandiose type	10012250	Psychosis and psychotic disorders	20000117
	Delusional disorder, jealous type	10012251	Psychosis and psychotic disorders	20000117
	Delusional disorder, mixed type	10012252	Psychosis and psychotic disorders	20000117
	Delusional disorder, persecutory type	10053195	Psychosis and psychotic disorders	20000117
	Delusional disorder, somatic type	10012254	Psychosis and psychotic disorders	20000117
	Delusional disorder, unspecified type	10012255	Psychosis and psychotic disorders	20000117
	Epileptic psychosis	10059232	Psychosis and psychotic disorders	20000117
	Hysterical psychosis	10062645	Psychosis and psychotic disorders	20000117
	Parkinson's disease psychosis	10074835	Psychosis and psychotic disorders	20000117
	Postictal psychosis	10070669	Psychosis and psychotic disorders	20000117
	Psychotic behaviour	10037249	Psychosis and psychotic disorders	20000117
	Psychotic disorder	10061920	Psychosis and psychotic disorders	20000117
	Reactive psychosis	10053632	Psychosis and psychotic disorders	20000117
	Rebound psychosis	10074833	Psychosis and psychotic disorders	20000117
	Schizoaffective disorder	10039621	Psychosis and psychotic disorders	20000117
	Schizoaffective disorder bipolar type	10068889	Psychosis and psychotic disorders	20000117
	Schizoaffective disorder depressive type	10068890	Psychosis and psychotic disorders	20000117
	Schizophrenia	10039626	Psychosis and psychotic disorders	20000117
	Schizophreniform disorder	10039647	Psychosis and psychotic disorders	20000117
	Schizotypal personality disorder	10039651	Psychosis and psychotic disorders	20000117
	Senile psychosis	10039987	Psychosis and psychotic disorders	20000117
	Shared psychotic disorder	10040535	Psychosis and psychotic disorders	20000117
Angioedema	Acquired C1 inhibitor deficiency	10081035	Angioedema	20000024
	Allergic oedema	10060934	Angioedema	20000024
	Angioedema	10002424	Angioedema	20000024
	Circumoral oedema	10052250	Angioedema	20000024
	Conjunctival oedema	10010726	Angioedema	20000024
	Corneal oedema	10011033	Angioedema	20000024
	Epiglottic oedema	10015029	Angioedema	20000024
	Eye oedema	10052139	Angioedema	20000024
	Eye swelling	10015967	Angioedema	20000024
	Eyelid oedema	10015993	Angioedema	20000024
	Face oedema	10016029	Angioedema	20000024
	Gingival oedema	10049305	Angioedema	20000024
	Gingival swelling	10018291	Angioedema	20000024
	Gleich's syndrome	10066837	Angioedema	20000024
	Idiopathic angioedema	10073257	Angioedema	20000024
	Idiopathic urticaria	10021247	Angioedema	20000024
	Intestinal angioedema	10076229	Angioedema	20000024
	Laryngeal oedema	10023845	Angioedema	20000024
	Laryngotracheal oedema	10023893	Angioedema	20000024
	Limbal swelling	10070492	Angioedema	20000024
	Lip oedema	10024558	Angioedema	20000024
	Lip swelling	10024570	Angioedema	20000024
	Mouth swelling	10075203	Angioedema	20000024
	Oculorespiratory syndrome	10067317	Angioedema	20000024
	Oedema mouth	10030110	Angioedema	20000024
	Oropharyngeal oedema	10078783	Angioedema	20000024
	Oropharyngeal swelling	10031118	Angioedema	20000024
	Palatal oedema	10056998	Angioedema	20000024
	Palatal swelling	10074403	Angioedema	20000024
	Periorbital oedema	10034545	Angioedema	20000024
	Pharyngeal oedema	10034829	Angioedema	20000024
	Scleral oedema	10057431	Angioedema	20000024
	Swelling face	10042682	Angioedema	20000024
	Swollen tongue	10042727	Angioedema	20000024
	Tongue oedema	10043967	Angioedema	20000024
	Tracheal oedema	10044296	Angioedema	20000024
	Urticaria	10046735	Angioedema	20000024
	Urticaria cholinergic	10046740	Angioedema	20000024
	Urticaria chronic	10052568	Angioedema	20000024
	Urticaria papular	10046750	Angioedema	20000024
Arrhythmia	Bradyarrhythmia	10049765	Bradyarrhythmia terms, nonspecific	20000163
	Ventricular asystole	10047284	Bradyarrhythmia terms, nonspecific	20000163
	Arrhythmia	10003119	Cardiac arrhythmia terms, nonspecific	20000162
	Heart alternation	10058155	Cardiac arrhythmia terms, nonspecific	20000162
	Heart rate irregular	10019304	Cardiac arrhythmia terms, nonspecific	20000162
	Pacemaker generated arrhythmia	10053486	Cardiac arrhythmia terms, nonspecific	20000162
	Pacemaker syndrome	10051994	Cardiac arrhythmia terms, nonspecific	20000162
	Paroxysmal arrhythmia	10050106	Cardiac arrhythmia terms, nonspecific	20000162
	Pulseless electrical activity	10058151	Cardiac arrhythmia terms, nonspecific	20000162
	Reperfusion arrhythmia	10058156	Cardiac arrhythmia terms, nonspecific	20000162
	Withdrawal arrhythmia	10047997	Cardiac arrhythmia terms, nonspecific	20000162
Cardiac failure	Acute left ventricular failure	10063081	Cardiac failure	20000004
	Acute pulmonary oedema	10001029	Cardiac failure	20000004
	Acute right ventricular failure	10063082	Cardiac failure	20000004
	Cardiac asthma	10007522	Cardiac failure	20000004
	Cardiac failure	10007554	Cardiac failure	20000004
	Cardiac failure acute	10007556	Cardiac failure	20000004
	Cardiac failure congestive	10007559	Cardiac failure	20000004
	Cardiac failure high output	10007560	Cardiac failure	20000004
	Cardiogenic shock	10007625	Cardiac failure	20000004
	Cardiopulmonary failure	10051093	Cardiac failure	20000004
	Cardiorenal syndrome	10068230	Cardiac failure	20000004
	Cor pulmonale	10010968	Cardiac failure	20000004
	Cor pulmonale acute	10010969	Cardiac failure	20000004
	Ejection fraction decreased	10050528	Cardiac failure	20000004
	Hepatic congestion	10019645	Cardiac failure	20000004
	Left ventricular failure	10024119	Cardiac failure	20000004
	Low cardiac output syndrome	10024899	Cardiac failure	20000004
	Neonatal cardiac failure	10049780	Cardiac failure	20000004
	Obstructive shock	10073708	Cardiac failure	20000004
	Pulmonary oedema	10037423	Cardiac failure	20000004
	Pulmonary oedema neonatal	10050459	Cardiac failure	20000004
	Radiation associated cardiac failure	10076203	Cardiac failure	20000004
	Right ventricular ejection fraction decreased	10075337	Cardiac failure	20000004
	Right ventricular failure	10039163	Cardiac failure	20000004
	Ventricular failure	10060953	Cardiac failure	20000004
Drug withdrawal syndrome	Drug withdrawal convulsions	10013752	Drug withdrawal	20000102
	Drug withdrawal headache	10013753	Drug withdrawal	20000102
	Drug withdrawal maintenance therapy	10052970	Drug withdrawal	20000102
	Drug withdrawal syndrome	10013754	Drug withdrawal	20000102
	Drug withdrawal syndrome neonatal	10013756	Drug withdrawal	20000102
Drug-induced liver injury	Bilirubin excretion disorder	10061009	Cholestasis and jaundice of hepatic origin	20000009
	Cholaemia	10048611	Cholestasis and jaundice of hepatic origin	20000009
	Cholestasis	10008635	Cholestasis and jaundice of hepatic origin	20000009
	Cholestatic liver injury	10067969	Cholestasis and jaundice of hepatic origin	20000009
	Cholestatic pruritus	10064190	Cholestasis and jaundice of hepatic origin	20000009
	Drug-induced liver injury	10072268	Cholestasis and jaundice of hepatic origin	20000009
	Hepatitis cholestatic	10019754	Cholestasis and jaundice of hepatic origin	20000009
	Hyperbilirubinaemia	10020578	Cholestasis and jaundice of hepatic origin	20000009
	Icterus index increased	10021209	Cholestasis and jaundice of hepatic origin	20000009
	Jaundice	10023126	Cholestasis and jaundice of hepatic origin	20000009
	Jaundice cholestatic	10023129	Cholestasis and jaundice of hepatic origin	20000009
	Jaundice hepatocellular	10023136	Cholestasis and jaundice of hepatic origin	20000009
	Mixed liver injury	10066758	Cholestasis and jaundice of hepatic origin	20000009
	Ocular icterus	10058117	Cholestasis and jaundice of hepatic origin	20000009
	Liver injury	10067125	Hepatic failure, fibrosis and cirrhosis and other liver damage-related conditions	20000013
	Acute graft versus host disease in liver	10066263	Hepatitis, non-infectious	20000010
	Allergic hepatitis	10071198	Hepatitis, non-infectious	20000010
	Alloimmune hepatitis	10080576	Hepatitis, non-infectious	20000010
	Autoimmune hepatitis	10003827	Hepatitis, non-infectious	20000010
	Graft versus host disease in liver	10064676	Hepatitis, non-infectious	20000010
	Hepatitis	10019717	Hepatitis, non-infectious	20000010
	Hepatitis acute	10019727	Hepatitis, non-infectious	20000010
	Hepatitis cholestatic	10019754	Hepatitis, non-infectious	20000010
	Hepatitis fulminant	10019772	Hepatitis, non-infectious	20000010
	Hepatitis toxic	10019795	Hepatitis, non-infectious	20000010
	Immune-mediated hepatitis	10078962	Hepatitis, non-infectious	20000010
	Ischaemic hepatitis	10023025	Hepatitis, non-infectious	20000010
	Lupus hepatitis	10067737	Hepatitis, non-infectious	20000010
	Non-alcoholic steatohepatitis	10053219	Hepatitis, non-infectious	20000010
	Radiation hepatitis	10051015	Hepatitis, non-infectious	20000010
	Steatohepatitis	10076331	Hepatitis, non-infectious	20000010
	Alanine aminotransferase abnormal	10001547	Liver related investigations, signs and symptoms	20000008
	Alanine aminotransferase increased	10001551	Liver related investigations, signs and symptoms	20000008
	Ammonia abnormal	10001942	Liver related investigations, signs and symptoms	20000008
	Ammonia increased	10001946	Liver related investigations, signs and symptoms	20000008
	Ascites	10003445	Liver related investigations, signs and symptoms	20000008
	Aspartate aminotransferase abnormal	10003477	Liver related investigations, signs and symptoms	20000008
	Aspartate aminotransferase increased	10003481	Liver related investigations, signs and symptoms	20000008
	Bacterascites	10068547	Liver related investigations, signs and symptoms	20000008
	Bile output abnormal	10051344	Liver related investigations, signs and symptoms	20000008
	Bile output decreased	10051343	Liver related investigations, signs and symptoms	20000008
	Biliary ascites	10074150	Liver related investigations, signs and symptoms	20000008
	Bilirubin conjugated abnormal	10067718	Liver related investigations, signs and symptoms	20000008
	Bilirubin conjugated increased	10004685	Liver related investigations, signs and symptoms	20000008
	Bilirubin urine present	10077356	Liver related investigations, signs and symptoms	20000008
	Biopsy liver abnormal	10004792	Liver related investigations, signs and symptoms	20000008
	Blood bilirubin abnormal	10058477	Liver related investigations, signs and symptoms	20000008
	Blood bilirubin increased	10005364	Liver related investigations, signs and symptoms	20000008
	Blood bilirubin unconjugated increased	10005370	Liver related investigations, signs and symptoms	20000008
	Bromosulphthalein test abnormal	10006408	Liver related investigations, signs and symptoms	20000008
	Child-Pugh-Turcotte score abnormal	10077020	Liver related investigations, signs and symptoms	20000008
	Child-Pugh-Turcotte score increased	10068287	Liver related investigations, signs and symptoms	20000008
	Computerised tomogram liver	10076215	Liver related investigations, signs and symptoms	20000008
	Computerised tomogram liver abnormal	10078360	Liver related investigations, signs and symptoms	20000008
	Foetor hepaticus	10052554	Liver related investigations, signs and symptoms	20000008
	Galactose elimination capacity test abnormal	10059710	Liver related investigations, signs and symptoms	20000008
	Galactose elimination capacity test decreased	10059712	Liver related investigations, signs and symptoms	20000008
	Gamma-glutamyltransferase abnormal	10017688	Liver related investigations, signs and symptoms	20000008
	Gamma-glutamyltransferase increased	10017693	Liver related investigations, signs and symptoms	20000008
	Guanase increased	10051333	Liver related investigations, signs and symptoms	20000008
	Hepaplastin abnormal	10019621	Liver related investigations, signs and symptoms	20000008
	Hepaplastin decreased	10019622	Liver related investigations, signs and symptoms	20000008
	Hepatic artery flow decreased	10068997	Liver related investigations, signs and symptoms	20000008
	Hepatic congestion	10019645	Liver related investigations, signs and symptoms	20000008
	Hepatic enzyme abnormal	10062685	Liver related investigations, signs and symptoms	20000008
	Hepatic enzyme decreased	10060794	Liver related investigations, signs and symptoms	20000008
	Hepatic enzyme increased	10060795	Liver related investigations, signs and symptoms	20000008
	Hepatic function abnormal	10019670	Liver related investigations, signs and symptoms	20000008
	Hepatic hydrothorax	10067365	Liver related investigations, signs and symptoms	20000008
	Hepatic hypertrophy	10076254	Liver related investigations, signs and symptoms	20000008
	Hepatic mass	10057110	Liver related investigations, signs and symptoms	20000008
	Hepatic pain	10019705	Liver related investigations, signs and symptoms	20000008
	Hepatic sequestration	10066244	Liver related investigations, signs and symptoms	20000008
	Hepatic vascular resistance increased	10068358	Liver related investigations, signs and symptoms	20000008
	Hepatobiliary scan abnormal	10066195	Liver related investigations, signs and symptoms	20000008
	Hepatomegaly	10019842	Liver related investigations, signs and symptoms	20000008
	Hepatosplenomegaly	10019847	Liver related investigations, signs and symptoms	20000008
	Hyperammonaemia	10020575	Liver related investigations, signs and symptoms	20000008
	Hyperbilirubinaemia	10020578	Liver related investigations, signs and symptoms	20000008
	Hypercholia	10051924	Liver related investigations, signs and symptoms	20000008
	Hypertransaminasaemia	10068237	Liver related investigations, signs and symptoms	20000008
	Kayser-Fleischer ring	10023321	Liver related investigations, signs and symptoms	20000008
	Liver function test abnormal	10024690	Liver related investigations, signs and symptoms	20000008
	Liver function test decreased	10077677	Liver related investigations, signs and symptoms	20000008
	Liver function test increased	10077692	Liver related investigations, signs and symptoms	20000008
	Liver induration	10052550	Liver related investigations, signs and symptoms	20000008
	Liver palpable	10075895	Liver related investigations, signs and symptoms	20000008
	Liver scan abnormal	10061947	Liver related investigations, signs and symptoms	20000008
	Liver tenderness	10024712	Liver related investigations, signs and symptoms	20000008
	Mitochondrial aspartate aminotransferase increased	10064712	Liver related investigations, signs and symptoms	20000008
	Molar ratio of total branched-chain amino acid to tyrosine	10066869	Liver related investigations, signs and symptoms	20000008
	Nuclear magnetic resonance imaging liver abnormal	10080035	Liver related investigations, signs and symptoms	20000008
	Oedema due to hepatic disease	10049631	Liver related investigations, signs and symptoms	20000008
	Perihepatic discomfort	10054125	Liver related investigations, signs and symptoms	20000008
	Total bile acids increased	10064558	Liver related investigations, signs and symptoms	20000008
	Transaminases abnormal	10062688	Liver related investigations, signs and symptoms	20000008
	Transaminases increased	10054889	Liver related investigations, signs and symptoms	20000008
	Ultrasound liver abnormal	10045428	Liver related investigations, signs and symptoms	20000008
	Urine bilirubin increased	10050792	Liver related investigations, signs and symptoms	20000008
	X-ray hepatobiliary abnormal	10056536	Liver related investigations, signs and symptoms	20000008
Hyperglycaemia	Acquired lipoatrophic diabetes	10073667	Hyperglycaemia/new onset diabetes mellitus	20000041
	Blood 1,5-anhydroglucitol decreased	10065367	Hyperglycaemia/new onset diabetes mellitus	20000041
	Blood glucose increased	10005557	Hyperglycaemia/new onset diabetes mellitus	20000041
	Diabetes complicating pregnancy	10012596	Hyperglycaemia/new onset diabetes mellitus	20000041
	Diabetes mellitus	10012601	Hyperglycaemia/new onset diabetes mellitus	20000041
	Diabetes mellitus inadequate control	10012607	Hyperglycaemia/new onset diabetes mellitus	20000041
	Diabetes with hyperosmolarity	10012631	Hyperglycaemia/new onset diabetes mellitus	20000041
	Diabetic arteritis	10077357	Hyperglycaemia/new onset diabetes mellitus	20000041
	Diabetic coma	10012650	Hyperglycaemia/new onset diabetes mellitus	20000041
	Diabetic coronary microangiopathy	10080788	Hyperglycaemia/new onset diabetes mellitus	20000041
	Diabetic hepatopathy	10071265	Hyperglycaemia/new onset diabetes mellitus	20000041
	Diabetic hyperglycaemic coma	10012668	Hyperglycaemia/new onset diabetes mellitus	20000041
	Diabetic hyperosmolar coma	10012669	Hyperglycaemia/new onset diabetes mellitus	20000041
	Diabetic ketoacidosis	10012671	Hyperglycaemia/new onset diabetes mellitus	20000041
	Diabetic ketoacidotic hyperglycaemic coma	10012672	Hyperglycaemia/new onset diabetes mellitus	20000041
	Diabetic ketosis	10012673	Hyperglycaemia/new onset diabetes mellitus	20000041
	Diabetic metabolic decompensation	10074309	Hyperglycaemia/new onset diabetes mellitus	20000041
	Euglycaemic diabetic ketoacidosis	10080061	Hyperglycaemia/new onset diabetes mellitus	20000041
	Fructosamine increased	10017395	Hyperglycaemia/new onset diabetes mellitus	20000041
	Fulminant type 1 diabetes mellitus	10072628	Hyperglycaemia/new onset diabetes mellitus	20000041
	Gestational diabetes	10018209	Hyperglycaemia/new onset diabetes mellitus	20000041
	Glucose tolerance impaired	10018429	Hyperglycaemia/new onset diabetes mellitus	20000041
	Glucose tolerance impaired in pregnancy	10018430	Hyperglycaemia/new onset diabetes mellitus	20000041
	Glucose urine present	10018478	Hyperglycaemia/new onset diabetes mellitus	20000041
	Glycosuria	10018473	Hyperglycaemia/new onset diabetes mellitus	20000041
	Glycosuria during pregnancy	10018475	Hyperglycaemia/new onset diabetes mellitus	20000041
	Glycosylated haemoglobin increased	10018484	Hyperglycaemia/new onset diabetes mellitus	20000041
	Hyperglycaemia	10020635	Hyperglycaemia/new onset diabetes mellitus	20000041
	Hyperglycaemic hyperosmolar nonketotic syndrome	10063554	Hyperglycaemia/new onset diabetes mellitus	20000041
	Hyperglycaemic seizure	10071394	Hyperglycaemia/new onset diabetes mellitus	20000041
	Hyperglycaemic unconsciousness	10071286	Hyperglycaemia/new onset diabetes mellitus	20000041
	Impaired fasting glucose	10056997	Hyperglycaemia/new onset diabetes mellitus	20000041
	Insulin resistance	10022489	Hyperglycaemia/new onset diabetes mellitus	20000041
	Insulin resistance syndrome	10022490	Hyperglycaemia/new onset diabetes mellitus	20000041
	Insulin resistant diabetes	10022491	Hyperglycaemia/new onset diabetes mellitus	20000041
	Insulin-requiring type 2 diabetes mellitus	10053247	Hyperglycaemia/new onset diabetes mellitus	20000041
	Ketoacidosis	10023379	Hyperglycaemia/new onset diabetes mellitus	20000041
	Ketonuria	10023388	Hyperglycaemia/new onset diabetes mellitus	20000041
	Ketosis	10023391	Hyperglycaemia/new onset diabetes mellitus	20000041
	Ketosis-prone diabetes mellitus	10023392	Hyperglycaemia/new onset diabetes mellitus	20000041
	Latent autoimmune diabetes in adults	10066389	Hyperglycaemia/new onset diabetes mellitus	20000041
	Metabolic syndrome	10052066	Hyperglycaemia/new onset diabetes mellitus	20000041
	Monogenic diabetes	10075980	Hyperglycaemia/new onset diabetes mellitus	20000041
	Neonatal diabetes mellitus	10028933	Hyperglycaemia/new onset diabetes mellitus	20000041
	Pancreatogenous diabetes	10033660	Hyperglycaemia/new onset diabetes mellitus	20000041
	Type 1 diabetes mellitus	10067584	Hyperglycaemia/new onset diabetes mellitus	20000041
	Type 2 diabetes mellitus	10067585	Hyperglycaemia/new onset diabetes mellitus	20000041
	Type 3 diabetes mellitus	10072659	Hyperglycaemia/new onset diabetes mellitus	20000041
	Urine ketone body present	10057597	Hyperglycaemia/new onset diabetes mellitus	20000041
Hypertension	Accelerated hypertension	10000358	Hypertension	20000147
	Blood pressure ambulatory increased	10005732	Hypertension	20000147
	Blood pressure diastolic increased	10005739	Hypertension	20000147
	Blood pressure inadequately controlled	10051128	Hypertension	20000147
	Blood pressure increased	10005750	Hypertension	20000147
	Blood pressure orthostatic increased	10053355	Hypertension	20000147
	Blood pressure systolic increased	10005760	Hypertension	20000147
	Diastolic hypertension	10012758	Hypertension	20000147
	Eclampsia	10014129	Hypertension	20000147
	Endocrine hypertension	10057615	Hypertension	20000147
	Essential hypertension	10015488	Hypertension	20000147
	Gestational hypertension	10070538	Hypertension	20000147
	HELLP syndrome	10049058	Hypertension	20000147
	Hyperaldosteronism	10020571	Hypertension	20000147
	Hypertension	10020772	Hypertension	20000147
	Hypertension neonatal	10049781	Hypertension	20000147
	Hypertensive angiopathy	10059238	Hypertension	20000147
	Hypertensive cardiomegaly	10020801	Hypertension	20000147
	Hypertensive cardiomyopathy	10058222	Hypertension	20000147
	Hypertensive cerebrovascular disease	10077000	Hypertension	20000147
	Hypertensive crisis	10020802	Hypertension	20000147
	Hypertensive emergency	10058179	Hypertension	20000147
	Hypertensive encephalopathy	10020803	Hypertension	20000147
	Hypertensive end-organ damage	10079496	Hypertension	20000147
	Hypertensive heart disease	10020823	Hypertension	20000147
	Hypertensive nephropathy	10055171	Hypertension	20000147
	Labile hypertension	10049079	Hypertension	20000147
	Malignant hypertension	10025600	Hypertension	20000147
	Malignant hypertensive heart disease	10025603	Hypertension	20000147
	Malignant renal hypertension	10026674	Hypertension	20000147
	Maternal hypertension affecting foetus	10026924	Hypertension	20000147
	Mean arterial pressure increased	10026985	Hypertension	20000147
	Metabolic syndrome	10052066	Hypertension	20000147
	Neurogenic hypertension	10067598	Hypertension	20000147
	Orthostatic hypertension	10065508	Hypertension	20000147
	Page kidney	10076704	Hypertension	20000147
	Pre-eclampsia	10036485	Hypertension	20000147
	Prehypertension	10065918	Hypertension	20000147
	Renal hypertension	10038464	Hypertension	20000147
	Renovascular hypertension	10038562	Hypertension	20000147
	Retinopathy hypertensive	10038926	Hypertension	20000147
	Supine hypertension	10078932	Hypertension	20000147
	Systolic hypertension	10042957	Hypertension	20000147
	Withdrawal hypertension	10048007	Hypertension	20000147
Hypoglycaemia	Blood glucose decreased	10005555	Hypoglycaemia	20000226
	Hyperinsulinaemic hypoglycaemia	10077216	Hypoglycaemia	20000226
	Hypoglycaemia	10020993	Hypoglycaemia	20000226
	Hypoglycaemia neonatal	10020994	Hypoglycaemia	20000226
	Hypoglycaemia unawareness	10020997	Hypoglycaemia	20000226
	Hypoglycaemic coma	10021000	Hypoglycaemia	20000226
	Hypoglycaemic encephalopathy	10021002	Hypoglycaemia	20000226
	Hypoglycaemic seizure	10048803	Hypoglycaemia	20000226
	Hypoglycaemic unconsciousness	10065981	Hypoglycaemia	20000226
	Nesidioblastosis	10080024	Hypoglycaemia	20000226
	Neuroglycopenia	10054998	Hypoglycaemia	20000226
	Postprandial hypoglycaemia	10059035	Hypoglycaemia	20000226
	Shock hypoglycaemic	10040576	Hypoglycaemia	20000226
Hyponatraemia	Antidiuretic hormone abnormality	10002776	Hyponatraemia/SIADH	20000141
	Blood antidiuretic hormone abnormal	10005332	Hyponatraemia/SIADH	20000141
	Blood antidiuretic hormone increased	10005335	Hyponatraemia/SIADH	20000141
	Blood sodium abnormal	10005800	Hyponatraemia/SIADH	20000141
	Blood sodium decreased	10005802	Hyponatraemia/SIADH	20000141
	Ectopic antidiuretic hormone secretion	10014149	Hyponatraemia/SIADH	20000141
	Hyponatraemia	10021036	Hyponatraemia/SIADH	20000141
	Hyponatraemic coma	10075865	Hyponatraemia/SIADH	20000141
	Hyponatraemic encephalopathy	10066151	Hyponatraemia/SIADH	20000141
	Hyponatraemic syndrome	10021037	Hyponatraemia/SIADH	20000141
	Hypoosmolar state	10074867	Hyponatraemia/SIADH	20000141
	Inappropriate antidiuretic hormone secretion	10053198	Hyponatraemia/SIADH	20000141
	Neonatal hyponatraemia	10049222	Hyponatraemia/SIADH	20000141
	Osmotic demyelination syndrome	10069350	Hyponatraemia/SIADH	20000141
Lactic acidosis	Blood lactic acid increased	10005635	Lactic acidosis (SMQ)	20000033
	Hyperlactacidaemia	10020660	Lactic acidosis (SMQ)	20000033
	Lactic acidosis	10023676	Lactic acidosis (SMQ)	20000033
Myopathy	Muscle necrosis	10028320	Rhabdomyolysis/myopathy	20000002
	Myoglobin blood increased	10028625	Rhabdomyolysis/myopathy	20000002
	Myoglobin blood present	10059888	Rhabdomyolysis/myopathy	20000002
	Myoglobin urine present	10028631	Rhabdomyolysis/myopathy	20000002
	Myoglobinaemia	10058735	Rhabdomyolysis/myopathy	20000002
	Myoglobinuria	10028629	Rhabdomyolysis/myopathy	20000002
	Myopathy	10028641	Rhabdomyolysis/myopathy	20000002
	Myopathy toxic	10028648	Rhabdomyolysis/myopathy	20000002
	Necrotising myositis	10074769	Rhabdomyolysis/myopathy	20000002
	Rhabdomyolysis	10039020	Rhabdomyolysis/myopathy	20000002
Rhabdomyolysis	Muscle necrosis	10028320	Rhabdomyolysis/myopathy	20000002
	Myopathy	10028641	Rhabdomyolysis/myopathy	20000002
	Myopathy toxic	10028648	Rhabdomyolysis/myopathy	20000002
	Necrotising myositis	10074769	Rhabdomyolysis/myopathy	20000002
	Rhabdomyolysis	10039020	Rhabdomyolysis/myopathy	20000002
Torsade de pointes	Electrocardiogram QT interval abnormal	10063748	Torsade de pointes/QT prolongation	20000001
	Electrocardiogram QT prolonged	10014387	Torsade de pointes/QT prolongation	20000001
	Long QT syndrome	10024803	Torsade de pointes/QT prolongation	20000001
	Torsade de pointes	10044066	Torsade de pointes/QT prolongation	20000001
	Ventricular tachycardia	10047302	Torsade de pointes/QT prolongation	20000001

## Sheet: Event Groups (based on Harpaz)
Event Group	MedDRA PT	Code
Angioedema	Angioedema	10002424
	Circumoral oedema	10052250
	Conjunctival oedema	10010726
	Corneal oedema	10011033
	Epiglottic oedema	10015029
	Eye oedema	10052139
	Eye swelling	10015967
	Eyelid oedema	10015993
	Face oedema	10016029
	Gingival oedema	10049305
	Gingival swelling	10018291
	Oedema mouth	10030110
	Oropharyngeal swelling	10031118
	Palatal oedema	10056998
	Periorbital oedema	10034545
	Pharyngeal oedema	10034829
	Scleral oedema	10057431
	Swelling face	10042682
	Swollen tongue	10042727
	Tongue oedema	10043967
	Tracheal oedema	10044296
	Laryngeal oedema	10023845
	Laryngotracheal oedema	10023893
	Lip oedema	10024558
	Lip swelling	10024570
Bradycardia	Bradyarrhythmia	10049765
	Heart rate decreased	10019301
	Sinus bradycardia	10040741
	Bradycardia	10006093
Hypothyroidism	Hypothyroidic goitre	10059844
	Hypothyroidism	10021114
	Myxoedema	10028665
	Myxoedema coma	10060819
	Post procedural hypothyroidism	10065306
	Primary hypothyroidism	10036697
	Secondary hypothyroidism	10039840
	Tertiary hypothyroidism	10043289
	Thyroid atrophy	10043693
Priapism	Priapism	10036661
	Erection increased	10015120
	Spontaneous penile erection	10049118
Tachycardia	Tachycardia	10043071
	Heart rate increased	10019303
	Tachyarrhythmia	10049447
	Tachycardia paroxysmal	10043079
	Sinus tachycardia	10040752
	Supraventricular tachycardia	10042604
	Ventricular tachycardia	10047302
	Atrial tachycardia	10003668
	Ventricular tachyarrhythmia	10065341
Thrombocytopenia	Thrombocytopenia	10043554
	Platelet count decreased	10035528
	Platelet production decreased	10035540
	Platelet destruction increased	10035531
	Thrombotic thrombocytopenic purpura	10043648
	Idiopathic thrombocytopenic purpura	10021245
	Autoimmune thrombocytopenia	10050245
	Thrombocytopenic purpura	10043561
