# Supplementary material for: Exploring the impact of design criteria for reference sets on performance evaluation of signal detection algorithms: The case of drug–drug interactions
Source: Pharmacoepidemiol Drug Saf. 2023 Mar 26;32(8):832–44. doi: 10.1002/pds.5609 (PMC10947279; doi:10.1002/pds.5609)
Supplement: Supplementary file 3 — Appendix S2. [file PDS-32-832-s001.xlsx]

## Sheet: Positive_controls
Drug_1	Drug_2	Medical_Concept
bendroflumethiazide	desmopressin	Hyponatraemia
chlorthalidone	desmopressin	Hyponatraemia
escitalopram	desmopressin	Hyponatraemia
paroxetine	desmopressin	Hyponatraemia
sertraline	desmopressin	Hyponatraemia
carbamazepine	desmopressin	Hyponatraemia
fluvoxamine	desmopressin	Hyponatraemia
fluoxetine	desmopressin	Hyponatraemia
citalopram	desmopressin	Hyponatraemia
hydrochlorothiazide	desmopressin	Hyponatraemia
indapamide	desmopressin	Hyponatraemia
carbamazepine	furosemide	Hyponatraemia
carbamazepine	hydrochlorothiazide	Hyponatraemia
furosemide	desmopressin	Hyponatraemia
metoprolol	verapamil	Bradycardia
verapamil	nadolol	Bradycardia
verapamil	atenolol	Bradycardia
verapamil	nebivolol	Bradycardia
verapamil	acebutolol	Bradycardia
verapamil	betaxolol	Bradycardia
verapamil	bisoprolol	Bradycardia
verapamil	pindolol	Bradycardia
verapamil	carvedilol	Bradycardia
verapamil	propranolol	Bradycardia
verapamil	sotalol	Bradycardia
verapamil	labetalol	Bradycardia
verapamil	celiprolol	Bradycardia
timolol	verapamil	Bradycardia
levobunolol	verapamil	Bradycardia
metoprolol	amiodarone	Bradycardia
amiodarone	nadolol	Bradycardia
amiodarone	atenolol	Bradycardia
amiodarone	nebivolol	Bradycardia
amiodarone	acebutolol	Bradycardia
amiodarone	betaxolol	Bradycardia
amiodarone	bisoprolol	Bradycardia
amiodarone	carvedilol	Bradycardia
amiodarone	propranolol	Bradycardia
amiodarone	labetalol	Bradycardia
amiodarone	celiprolol	Bradycardia
amiodarone	esmolol	Bradycardia
timolol	amiodarone	Bradycardia
levobunolol	amiodarone	Bradycardia
metoprolol	digoxin	Bradycardia
nadolol	digoxin	Bradycardia
atenolol	digoxin	Bradycardia
nebivolol	digoxin	Bradycardia
acebutolol	digoxin	Bradycardia
betaxolol	digoxin	Bradycardia
digoxin	bisoprolol	Bradycardia
digoxin	pindolol	Bradycardia
digoxin	propranolol	Bradycardia
digoxin	labetalol	Bradycardia
digoxin	celiprolol	Bradycardia
digoxin	esmolol	Bradycardia
timolol	digoxin	Bradycardia
metoprolol	fingolimod	Bradycardia
nadolol	fingolimod	Bradycardia
atenolol	fingolimod	Bradycardia
nebivolol	fingolimod	Bradycardia
acebutolol	fingolimod	Bradycardia
betaxolol	fingolimod	Bradycardia
bisoprolol	fingolimod	Bradycardia
carvedilol	fingolimod	Bradycardia
propranolol	fingolimod	Bradycardia
labetalol	fingolimod	Bradycardia
timolol	fingolimod	Bradycardia
metoprolol	crizotinib	Bradycardia
atenolol	crizotinib	Bradycardia
nebivolol	crizotinib	Bradycardia
digoxin	crizotinib	Bradycardia
bisoprolol	crizotinib	Bradycardia
carvedilol	crizotinib	Bradycardia
propranolol	crizotinib	Bradycardia
timolol	crizotinib	Bradycardia
verapamil	amiodarone	Bradycardia
amiodarone	diltiazem	Bradycardia
verapamil	fingolimod	Bradycardia
digoxin	fingolimod	Bradycardia
diltiazem	fingolimod	Bradycardia
amiodarone	ivabradine	Torsade de pointes
sotalol	ivabradine	Torsade de pointes
colchicine	rosuvastatin	Rhabdomyolysis
colchicine	simvastatin	Rhabdomyolysis
colchicine	fluvastatin	Rhabdomyolysis
colchicine	gemfibrozil	Rhabdomyolysis
fluvastatin	ciprofibrate	Rhabdomyolysis
colchicine	atorvastatin	Rhabdomyolysis
colchicine	fenofibrate	Rhabdomyolysis
rosuvastatin	fenofibrate	Rhabdomyolysis
rosuvastatin	ciprofibrate	Rhabdomyolysis
simvastatin	fenofibrate	Rhabdomyolysis
simvastatin	ciprofibrate	Rhabdomyolysis
atorvastatin	fenofibrate	Rhabdomyolysis
amiodarone	simvastatin	Rhabdomyolysis
danazol	simvastatin	Rhabdomyolysis
simvastatin	fusidate	Rhabdomyolysis
fluvastatin	gemfibrozil	Rhabdomyolysis
rosuvastatin	gemfibrozil	Rhabdomyolysis
simvastatin	gemfibrozil	Rhabdomyolysis
atorvastatin	gemfibrozil	Rhabdomyolysis
pravastatin	gemfibrozil	Rhabdomyolysis
pravastatin	fusidate	Rhabdomyolysis
fluvastatin	fenofibrate	Rhabdomyolysis
fenofibrate	pravastatin	Rhabdomyolysis
amiodarone	sofosbuvir	Bradycardia
rosuvastatin	daptomycin	Rhabdomyolysis
simvastatin	daptomycin	Rhabdomyolysis
atorvastatin	daptomycin	Rhabdomyolysis
pravastatin	daptomycin	Rhabdomyolysis
colchicine	pravastatin	Rhabdomyolysis
atorvastatin	bezafibrate	Rhabdomyolysis
methadone	fentanyl	Bradycardia
methadone	verapamil	Bradycardia
methadone	amiodarone	Bradycardia
methadone	diltiazem	Bradycardia
methadone	sufentanil	Bradycardia
methadone	fingolimod	Bradycardia
fentanyl	remifentanil	Bradycardia
fentanyl	alfentanil	Bradycardia
fentanyl	sufentanil	Bradycardia
metoprolol	diltiazem	Bradycardia
metoprolol	clonidine	Bradycardia
verapamil	digoxin	Bradycardia
verapamil	flecainide	Bradycardia
verapamil	clonidine	Bradycardia
verapamil	ivabradine	Bradycardia
amiodarone	digoxin	Bradycardia
amiodarone	flecainide	Bradycardia
amiodarone	sotalol	Bradycardia
amiodarone	ivabradine	Bradycardia
nadolol	diltiazem	Bradycardia
nadolol	clonidine	Bradycardia
atenolol	diltiazem	Bradycardia
atenolol	clonidine	Bradycardia
nebivolol	diltiazem	Bradycardia
nebivolol	clonidine	Bradycardia
acebutolol	diltiazem	Bradycardia
acebutolol	clonidine	Bradycardia
betaxolol	diltiazem	Bradycardia
betaxolol	clonidine	Bradycardia
digoxin	diltiazem	Bradycardia
digoxin	carvedilol	Bradycardia
digoxin	sotalol	Bradycardia
diltiazem	bisoprolol	Bradycardia
diltiazem	pindolol	Bradycardia
diltiazem	carvedilol	Bradycardia
diltiazem	propranolol	Bradycardia
diltiazem	sotalol	Bradycardia
diltiazem	labetalol	Bradycardia
diltiazem	clonidine	Bradycardia
diltiazem	celiprolol	Bradycardia
diltiazem	esmolol	Bradycardia
diltiazem	ivabradine	Bradycardia
bisoprolol	clonidine	Bradycardia
carvedilol	clonidine	Bradycardia
propranolol	clonidine	Bradycardia
flecainide	sotalol	Bradycardia
sotalol	clonidine	Bradycardia
labetalol	clonidine	Bradycardia
clonidine	esmolol	Bradycardia
remifentanil	sufentanil	Bradycardia
alfentanil	sufentanil	Bradycardia
donepezil	amiodarone	Bradycardia
donepezil	sotalol	Bradycardia
donepezil	fingolimod	Bradycardia
donepezil	rivastigmine	Bradycardia
donepezil	galantamine	Bradycardia
rivastigmine	metoprolol	Bradycardia
rivastigmine	atenolol	Bradycardia
rivastigmine	nebivolol	Bradycardia
rivastigmine	acebutolol	Bradycardia
rivastigmine	betaxolol	Bradycardia
rivastigmine	bisoprolol	Bradycardia
rivastigmine	carvedilol	Bradycardia
rivastigmine	propranolol	Bradycardia
rivastigmine	sotalol	Bradycardia
rivastigmine	timolol	Bradycardia
galantamine	amiodarone	Bradycardia
galantamine	ivabradine	Bradycardia
timolol	diltiazem	Bradycardia
timolol	clonidine	Bradycardia
levobunolol	diltiazem	Bradycardia
levobunolol	clonidine	Bradycardia
zuclopenthixol	ivabradine	Torsade de pointes
escitalopram	ivabradine	Torsade de pointes
hydroxyzine	ivabradine	Torsade de pointes
chlorpromazine	ivabradine	Torsade de pointes
citalopram	ivabradine	Torsade de pointes
aspirin	bendroflumethiazide	Acute kidney injury
aspirin	chlorthalidone	Acute kidney injury
aspirin	clopamide	Acute kidney injury
hydrochlorothiazide	aspirin	Acute kidney injury
indapamide	aspirin	Acute kidney injury
nabumetone	naproxen	Hyponatraemia
nabumetone	celecoxib	Hyponatraemia
nabumetone	diclofenac	Hyponatraemia
nabumetone	piroxicam	Hyponatraemia
nabumetone	meloxicam	Hyponatraemia
nabumetone	ibuprofen	Hyponatraemia
nabumetone	indomethacin	Hyponatraemia
nabumetone	ketoprofen	Hyponatraemia
nabumetone	sulindac	Hyponatraemia
naproxen	celecoxib	Hyponatraemia
naproxen	diclofenac	Hyponatraemia
naproxen	piroxicam	Hyponatraemia
naproxen	meloxicam	Hyponatraemia
naproxen	fenoprofen	Hyponatraemia
naproxen	ibuprofen	Hyponatraemia
naproxen	indomethacin	Hyponatraemia
naproxen	etodolac	Hyponatraemia
naproxen	mefenamate	Hyponatraemia
naproxen	sulindac	Hyponatraemia
naproxen	bendroflumethiazide	Hyponatraemia
naproxen	chlorthalidone	Hyponatraemia
naproxen	dexketoprofen	Hyponatraemia
naproxen	tiaprofenate	Hyponatraemia
celecoxib	diclofenac	Hyponatraemia
celecoxib	piroxicam	Hyponatraemia
celecoxib	meloxicam	Hyponatraemia
celecoxib	flurbiprofen	Hyponatraemia
celecoxib	ibuprofen	Hyponatraemia
celecoxib	indomethacin	Hyponatraemia
celecoxib	ketoprofen	Hyponatraemia
celecoxib	etodolac	Hyponatraemia
celecoxib	mefenamate	Hyponatraemia
celecoxib	bendroflumethiazide	Hyponatraemia
celecoxib	chlorthalidone	Hyponatraemia
celecoxib	aceclofenac	Hyponatraemia
diclofenac	piroxicam	Hyponatraemia
diclofenac	meloxicam	Hyponatraemia
diclofenac	flurbiprofen	Hyponatraemia
diclofenac	ibuprofen	Hyponatraemia
diclofenac	ketoprofen	Hyponatraemia
diclofenac	etodolac	Hyponatraemia
diclofenac	sulindac	Hyponatraemia
diclofenac	bendroflumethiazide	Hyponatraemia
diclofenac	chlorthalidone	Hyponatraemia
piroxicam	meloxicam	Hyponatraemia
piroxicam	fenoprofen	Hyponatraemia
piroxicam	ibuprofen	Hyponatraemia
piroxicam	indomethacin	Hyponatraemia
piroxicam	sulindac	Hyponatraemia
meloxicam	ibuprofen	Hyponatraemia
meloxicam	indomethacin	Hyponatraemia
meloxicam	ketoprofen	Hyponatraemia
meloxicam	etodolac	Hyponatraemia
meloxicam	sulindac	Hyponatraemia
meloxicam	chlorthalidone	Hyponatraemia
fenoprofen	ibuprofen	Hyponatraemia
fenoprofen	indomethacin	Hyponatraemia
fenoprofen	sulindac	Hyponatraemia
ibuprofen	indomethacin	Hyponatraemia
ibuprofen	ketoprofen	Hyponatraemia
ibuprofen	etodolac	Hyponatraemia
ibuprofen	mefenamate	Hyponatraemia
ibuprofen	sulindac	Hyponatraemia
ibuprofen	bendroflumethiazide	Hyponatraemia
ibuprofen	chlorthalidone	Hyponatraemia
ibuprofen	dexketoprofen	Hyponatraemia
ibuprofen	tiaprofenate	Hyponatraemia
indomethacin	ketoprofen	Hyponatraemia
indomethacin	etodolac	Hyponatraemia
indomethacin	sulindac	Hyponatraemia
indomethacin	tiaprofenate	Hyponatraemia
ketoprofen	aceclofenac	Hyponatraemia
etodolac	sulindac	Hyponatraemia
mefenamate	chlorthalidone	Hyponatraemia
trimipramine	amitriptyline	Hyponatraemia
trimipramine	duloxetine	Hyponatraemia
trimipramine	escitalopram	Hyponatraemia
trimipramine	paroxetine	Hyponatraemia
trimipramine	sertraline	Hyponatraemia
trimipramine	fluoxetine	Hyponatraemia
trimipramine	citalopram	Hyponatraemia
amitriptyline	nabumetone	Hyponatraemia
amitriptyline	naproxen	Hyponatraemia
amitriptyline	celecoxib	Hyponatraemia
amitriptyline	diclofenac	Hyponatraemia
amitriptyline	piroxicam	Hyponatraemia
amitriptyline	meloxicam	Hyponatraemia
amitriptyline	ibuprofen	Hyponatraemia
amitriptyline	indomethacin	Hyponatraemia
amitriptyline	ketoprofen	Hyponatraemia
amitriptyline	etodolac	Hyponatraemia
amitriptyline	mefenamate	Hyponatraemia
amitriptyline	sulindac	Hyponatraemia
amitriptyline	aceclofenac	Hyponatraemia
amitriptyline	duloxetine	Hyponatraemia
amitriptyline	escitalopram	Hyponatraemia
amitriptyline	paroxetine	Hyponatraemia
amitriptyline	doxepin	Hyponatraemia
amitriptyline	sertraline	Hyponatraemia
amitriptyline	fluvoxamine	Hyponatraemia
amitriptyline	fluoxetine	Hyponatraemia
amitriptyline	imipramine	Hyponatraemia
amitriptyline	citalopram	Hyponatraemia
duloxetine	nabumetone	Hyponatraemia
duloxetine	naproxen	Hyponatraemia
duloxetine	celecoxib	Hyponatraemia
duloxetine	diclofenac	Hyponatraemia
duloxetine	piroxicam	Hyponatraemia
duloxetine	meloxicam	Hyponatraemia
duloxetine	flurbiprofen	Hyponatraemia
duloxetine	ibuprofen	Hyponatraemia
duloxetine	indomethacin	Hyponatraemia
duloxetine	ketoprofen	Hyponatraemia
duloxetine	etodolac	Hyponatraemia
duloxetine	sulindac	Hyponatraemia
duloxetine	aceclofenac	Hyponatraemia
duloxetine	escitalopram	Hyponatraemia
duloxetine	paroxetine	Hyponatraemia
duloxetine	sertraline	Hyponatraemia
duloxetine	fluvoxamine	Hyponatraemia
duloxetine	fluoxetine	Hyponatraemia
duloxetine	imipramine	Hyponatraemia
duloxetine	citalopram	Hyponatraemia
duloxetine	clomipramine	Hyponatraemia
escitalopram	nabumetone	Hyponatraemia
escitalopram	naproxen	Hyponatraemia
escitalopram	celecoxib	Hyponatraemia
escitalopram	diclofenac	Hyponatraemia
escitalopram	piroxicam	Hyponatraemia
escitalopram	meloxicam	Hyponatraemia
escitalopram	ibuprofen	Hyponatraemia
escitalopram	sulindac	Hyponatraemia
escitalopram	paroxetine	Hyponatraemia
escitalopram	doxepin	Hyponatraemia
escitalopram	sertraline	Hyponatraemia
escitalopram	fluvoxamine	Hyponatraemia
escitalopram	fluoxetine	Hyponatraemia
escitalopram	imipramine	Hyponatraemia
escitalopram	clomipramine	Hyponatraemia
paroxetine	nabumetone	Hyponatraemia
paroxetine	naproxen	Hyponatraemia
paroxetine	celecoxib	Hyponatraemia
paroxetine	diclofenac	Hyponatraemia
paroxetine	piroxicam	Hyponatraemia
paroxetine	meloxicam	Hyponatraemia
paroxetine	ibuprofen	Hyponatraemia
paroxetine	indomethacin	Hyponatraemia
paroxetine	ketoprofen	Hyponatraemia
paroxetine	etodolac	Hyponatraemia
paroxetine	sulindac	Hyponatraemia
paroxetine	dothiepin	Hyponatraemia
paroxetine	tenoxicam	Hyponatraemia
paroxetine	sertraline	Hyponatraemia
paroxetine	fluvoxamine	Hyponatraemia
paroxetine	fluoxetine	Hyponatraemia
paroxetine	imipramine	Hyponatraemia
paroxetine	citalopram	Hyponatraemia
paroxetine	clomipramine	Hyponatraemia
doxepin	fluoxetine	Hyponatraemia
sertraline	nabumetone	Hyponatraemia
sertraline	naproxen	Hyponatraemia
sertraline	celecoxib	Hyponatraemia
sertraline	diclofenac	Hyponatraemia
sertraline	meloxicam	Hyponatraemia
sertraline	ibuprofen	Hyponatraemia
sertraline	indomethacin	Hyponatraemia
sertraline	etodolac	Hyponatraemia
sertraline	dothiepin	Hyponatraemia
sertraline	carbamazepine	Hyponatraemia
sertraline	fluvoxamine	Hyponatraemia
sertraline	fluoxetine	Hyponatraemia
sertraline	imipramine	Hyponatraemia
sertraline	citalopram	Hyponatraemia
sertraline	clomipramine	Hyponatraemia
carbamazepine	fluvoxamine	Hyponatraemia
carbamazepine	fluoxetine	Hyponatraemia
fluvoxamine	diclofenac	Hyponatraemia
fluvoxamine	ibuprofen	Hyponatraemia
fluvoxamine	etodolac	Hyponatraemia
fluvoxamine	fluoxetine	Hyponatraemia
fluvoxamine	clomipramine	Hyponatraemia
fluoxetine	nabumetone	Hyponatraemia
fluoxetine	naproxen	Hyponatraemia
fluoxetine	celecoxib	Hyponatraemia
fluoxetine	diclofenac	Hyponatraemia
fluoxetine	piroxicam	Hyponatraemia
fluoxetine	meloxicam	Hyponatraemia
fluoxetine	ibuprofen	Hyponatraemia
fluoxetine	indomethacin	Hyponatraemia
fluoxetine	etodolac	Hyponatraemia
fluoxetine	mefenamate	Hyponatraemia
fluoxetine	sulindac	Hyponatraemia
fluoxetine	aceclofenac	Hyponatraemia
fluoxetine	imipramine	Hyponatraemia
fluoxetine	citalopram	Hyponatraemia
fluoxetine	clomipramine	Hyponatraemia
imipramine	celecoxib	Hyponatraemia
imipramine	diclofenac	Hyponatraemia
imipramine	meloxicam	Hyponatraemia
imipramine	ibuprofen	Hyponatraemia
imipramine	indomethacin	Hyponatraemia
imipramine	citalopram	Hyponatraemia
citalopram	nabumetone	Hyponatraemia
citalopram	naproxen	Hyponatraemia
citalopram	celecoxib	Hyponatraemia
citalopram	diclofenac	Hyponatraemia
citalopram	piroxicam	Hyponatraemia
citalopram	meloxicam	Hyponatraemia
citalopram	ibuprofen	Hyponatraemia
citalopram	ketoprofen	Hyponatraemia
citalopram	etodolac	Hyponatraemia
citalopram	sulindac	Hyponatraemia
citalopram	tenoxicam	Hyponatraemia
citalopram	clomipramine	Hyponatraemia
clomipramine	celecoxib	Hyponatraemia
clomipramine	diclofenac	Hyponatraemia
clomipramine	meloxicam	Hyponatraemia
triamterene	nabumetone	Hyponatraemia
triamterene	naproxen	Hyponatraemia
triamterene	celecoxib	Hyponatraemia
triamterene	diclofenac	Hyponatraemia
triamterene	piroxicam	Hyponatraemia
triamterene	meloxicam	Hyponatraemia
triamterene	flurbiprofen	Hyponatraemia
triamterene	ibuprofen	Hyponatraemia
triamterene	indomethacin	Hyponatraemia
triamterene	eplerenone	Hyponatraemia
triamterene	trimethoprim	Hyponatraemia
triamterene	spironolactone	Hyponatraemia
bumetanide	celecoxib	Hyponatraemia
bumetanide	diclofenac	Hyponatraemia
bumetanide	meloxicam	Hyponatraemia
bumetanide	ibuprofen	Hyponatraemia
bumetanide	indomethacin	Hyponatraemia
bumetanide	etodolac	Hyponatraemia
furosemide	nabumetone	Hyponatraemia
furosemide	naproxen	Hyponatraemia
furosemide	celecoxib	Hyponatraemia
furosemide	diclofenac	Hyponatraemia
furosemide	piroxicam	Hyponatraemia
furosemide	meloxicam	Hyponatraemia
furosemide	flurbiprofen	Hyponatraemia
furosemide	ibuprofen	Hyponatraemia
furosemide	indomethacin	Hyponatraemia
furosemide	ketoprofen	Hyponatraemia
furosemide	etodolac	Hyponatraemia
furosemide	mefenamate	Hyponatraemia
furosemide	sulindac	Hyponatraemia
furosemide	aceclofenac	Hyponatraemia
furosemide	dexketoprofen	Hyponatraemia
spironolactone	nabumetone	Hyponatraemia
spironolactone	naproxen	Hyponatraemia
spironolactone	celecoxib	Hyponatraemia
spironolactone	diclofenac	Hyponatraemia
spironolactone	piroxicam	Hyponatraemia
spironolactone	meloxicam	Hyponatraemia
spironolactone	flurbiprofen	Hyponatraemia
spironolactone	ibuprofen	Hyponatraemia
spironolactone	indomethacin	Hyponatraemia
spironolactone	ketoprofen	Hyponatraemia
spironolactone	etodolac	Hyponatraemia
spironolactone	mefenamate	Hyponatraemia
spironolactone	sulindac	Hyponatraemia
spironolactone	eplerenone	Hyponatraemia
spironolactone	trimethoprim	Hyponatraemia
spironolactone	parecoxib	Hyponatraemia
spironolactone	tenoxicam	Hyponatraemia
hydrochlorothiazide	nabumetone	Hyponatraemia
hydrochlorothiazide	naproxen	Hyponatraemia
hydrochlorothiazide	celecoxib	Hyponatraemia
hydrochlorothiazide	diclofenac	Hyponatraemia
hydrochlorothiazide	piroxicam	Hyponatraemia
hydrochlorothiazide	meloxicam	Hyponatraemia
hydrochlorothiazide	flurbiprofen	Hyponatraemia
hydrochlorothiazide	ibuprofen	Hyponatraemia
hydrochlorothiazide	indomethacin	Hyponatraemia
hydrochlorothiazide	ketoprofen	Hyponatraemia
hydrochlorothiazide	etodolac	Hyponatraemia
hydrochlorothiazide	sulindac	Hyponatraemia
hydrochlorothiazide	parecoxib	Hyponatraemia
hydrochlorothiazide	aceclofenac	Hyponatraemia
hydrochlorothiazide	tenoxicam	Hyponatraemia
hydrochlorothiazide	dexketoprofen	Hyponatraemia
indapamide	nabumetone	Hyponatraemia
indapamide	naproxen	Hyponatraemia
indapamide	celecoxib	Hyponatraemia
indapamide	diclofenac	Hyponatraemia
indapamide	piroxicam	Hyponatraemia
indapamide	meloxicam	Hyponatraemia
indapamide	fenoprofen	Hyponatraemia
indapamide	ibuprofen	Hyponatraemia
indapamide	indomethacin	Hyponatraemia
indapamide	ketoprofen	Hyponatraemia
indapamide	mefenamate	Hyponatraemia
indapamide	sulindac	Hyponatraemia
indapamide	tiaprofenate	Hyponatraemia
amiloride	naproxen	Hyponatraemia
amiloride	celecoxib	Hyponatraemia
amiloride	diclofenac	Hyponatraemia
amiloride	meloxicam	Hyponatraemia
amiloride	ibuprofen	Hyponatraemia
amiloride	trimethoprim	Hyponatraemia
nabumetone	bendroflumethiazide	Acute kidney injury
nabumetone	chlorthalidone	Acute kidney injury
naproxen	bendroflumethiazide	Acute kidney injury
naproxen	chlorthalidone	Acute kidney injury
celecoxib	bendroflumethiazide	Acute kidney injury
celecoxib	chlorthalidone	Acute kidney injury
diclofenac	bendroflumethiazide	Acute kidney injury
diclofenac	chlorthalidone	Acute kidney injury
piroxicam	bendroflumethiazide	Acute kidney injury
meloxicam	bendroflumethiazide	Acute kidney injury
meloxicam	chlorthalidone	Acute kidney injury
ibuprofen	bendroflumethiazide	Acute kidney injury
ibuprofen	chlorthalidone	Acute kidney injury
indomethacin	bendroflumethiazide	Acute kidney injury
indomethacin	chlorthalidone	Acute kidney injury
ketoprofen	bendroflumethiazide	Acute kidney injury
etodolac	chlorthalidone	Acute kidney injury
mefenamate	chlorthalidone	Acute kidney injury
sulindac	chlorthalidone	Acute kidney injury
chlorthalidone	dexketoprofen	Acute kidney injury
hydrochlorothiazide	nabumetone	Acute kidney injury
hydrochlorothiazide	naproxen	Acute kidney injury
hydrochlorothiazide	celecoxib	Acute kidney injury
hydrochlorothiazide	diclofenac	Acute kidney injury
hydrochlorothiazide	piroxicam	Acute kidney injury
hydrochlorothiazide	meloxicam	Acute kidney injury
hydrochlorothiazide	flurbiprofen	Acute kidney injury
hydrochlorothiazide	ibuprofen	Acute kidney injury
hydrochlorothiazide	indomethacin	Acute kidney injury
hydrochlorothiazide	ketoprofen	Acute kidney injury
hydrochlorothiazide	etodolac	Acute kidney injury
hydrochlorothiazide	mefenamate	Acute kidney injury
hydrochlorothiazide	sulindac	Acute kidney injury
hydrochlorothiazide	parecoxib	Acute kidney injury
hydrochlorothiazide	aceclofenac	Acute kidney injury
hydrochlorothiazide	tenoxicam	Acute kidney injury
hydrochlorothiazide	dexketoprofen	Acute kidney injury
hydrochlorothiazide	tiaprofenate	Acute kidney injury
indapamide	naproxen	Acute kidney injury
indapamide	celecoxib	Acute kidney injury
indapamide	diclofenac	Acute kidney injury
indapamide	piroxicam	Acute kidney injury
indapamide	meloxicam	Acute kidney injury
indapamide	ibuprofen	Acute kidney injury
indapamide	indomethacin	Acute kidney injury
indapamide	ketoprofen	Acute kidney injury
indapamide	etodolac	Acute kidney injury
indapamide	aceclofenac	Acute kidney injury
rosuvastatin	bezafibrate	Rhabdomyolysis
simvastatin	bezafibrate	Rhabdomyolysis
atorvastatin	fusidate	Rhabdomyolysis
pravastatin	bezafibrate	Rhabdomyolysis
fosphenytoin	levothyroxine	Hypothyroidism
carbamazepine	levothyroxine	Hypothyroidism
phenytoin	levothyroxine	Hypothyroidism
rasagiline	bupropion	Hypertension
bupropion	moclobemide	Hypertension
bupropion	selegiline	Hypertension
bupropion	methylene blue	Hypertension
escitalopram	citalopram	Hyponatraemia
phenelzine	bupropion	Hypertension
disulfiram	metronidazole	Acute psychosis
ondansetron	amiodarone	Torsade de pointes
methadone	amiodarone	Torsade de pointes
amiodarone	voriconazole	Torsade de pointes
amiodarone	clarithromycin	Torsade de pointes
amiodarone	methotrimeprazine	Torsade de pointes
amiodarone	crizotinib	Torsade de pointes
amiodarone	pasireotide	Torsade de pointes
escitalopram	amiodarone	Torsade de pointes
donepezil	amiodarone	Torsade de pointes
droperidol	amiodarone	Torsade de pointes
galantamine	amiodarone	Torsade de pointes
haloperidol	amiodarone	Torsade de pointes
hydroxyzine	amiodarone	Torsade de pointes
chlorpromazine	amiodarone	Torsade de pointes
ondansetron	arsenic trioxide	Torsade de pointes
amiodarone	pentamidine	Torsade de pointes
amiodarone	erythromycin	Torsade de pointes
diltiazem	erythromycin	Torsade de pointes
arsenic trioxide	disopyramide	Torsade de pointes
arsenic trioxide	pentamidine	Torsade de pointes
arsenic trioxide	erythromycin	Torsade de pointes
arsenic trioxide	clarithromycin	Torsade de pointes
disopyramide	flecainide	Torsade de pointes
disopyramide	pentamidine	Torsade de pointes
disopyramide	erythromycin	Torsade de pointes
sotalol	chlorthalidone	Torsade de pointes
sotalol	pentamidine	Torsade de pointes
sotalol	erythromycin	Torsade de pointes
trimethoprim	pentamidine	Torsade de pointes
pentamidine	erythromycin	Torsade de pointes
pentamidine	clarithromycin	Torsade de pointes
pentamidine	sulfamethoxazole	Torsade de pointes
paliperidone	chlorpromazine	Torsade de pointes
trimipramine	disopyramide	Torsade de pointes
trimipramine	sotalol	Torsade de pointes
trimipramine	risperidone	Torsade de pointes
trimipramine	haloperidol	Torsade de pointes
amitriptyline	disopyramide	Torsade de pointes
amitriptyline	sotalol	Torsade de pointes
amitriptyline	risperidone	Torsade de pointes
amitriptyline	droperidol	Torsade de pointes
amitriptyline	haloperidol	Torsade de pointes
risperidone	doxepin	Torsade de pointes
risperidone	chlorpromazine	Torsade de pointes
doxepin	disopyramide	Torsade de pointes
doxepin	sotalol	Torsade de pointes
doxepin	droperidol	Torsade de pointes
doxepin	haloperidol	Torsade de pointes
droperidol	ondansetron	Torsade de pointes
droperidol	nicardipine	Torsade de pointes
droperidol	diltiazem	Torsade de pointes
droperidol	amlodipine	Torsade de pointes
droperidol	erythromycin	Torsade de pointes
droperidol	clarithromycin	Torsade de pointes
droperidol	mianserin	Torsade de pointes
droperidol	imipramine	Torsade de pointes
droperidol	chlorpromazine	Torsade de pointes
droperidol	citalopram	Torsade de pointes
droperidol	furosemide	Torsade de pointes
droperidol	hydrochlorothiazide	Torsade de pointes
haloperidol	disopyramide	Torsade de pointes
haloperidol	erythromycin	Torsade de pointes
haloperidol	imipramine	Torsade de pointes
haloperidol	chlorpromazine	Torsade de pointes
imipramine	disopyramide	Torsade de pointes
imipramine	sotalol	Torsade de pointes
isoflurane	sotalol	Torsade de pointes
chlorpromazine	arsenic trioxide	Torsade de pointes
chlorpromazine	pentamidine	Torsade de pointes
chlorpromazine	erythromycin	Torsade de pointes
clomipramine	disopyramide	Torsade de pointes
bumetanide	sotalol	Torsade de pointes
furosemide	sotalol	Torsade de pointes
hydrochlorothiazide	sotalol	Torsade de pointes
indapamide	sotalol	Torsade de pointes
ondansetron	sotalol	Torsade de pointes
methadone	sotalol	Torsade de pointes
escitalopram	sotalol	Torsade de pointes
donepezil	sotalol	Torsade de pointes
risperidone	sotalol	Torsade de pointes
droperidol	sotalol	Torsade de pointes
galantamine	sotalol	Torsade de pointes
aripiprazole	sotalol	Torsade de pointes
haloperidol	sotalol	Torsade de pointes
hydroxyzine	sotalol	Torsade de pointes
olanzapine	sotalol	Torsade de pointes
chlorpromazine	sotalol	Torsade de pointes
clomipramine	sotalol	Torsade de pointes
methadone	amisulpride	Torsade de pointes
promethazine	amisulpride	Torsade de pointes
amiodarone	amisulpride	Torsade de pointes
paliperidone	amisulpride	Torsade de pointes
escitalopram	amisulpride	Torsade de pointes
risperidone	amisulpride	Torsade de pointes
aripiprazole	amisulpride	Torsade de pointes
quetiapine	amisulpride	Torsade de pointes
olanzapine	amisulpride	Torsade de pointes
chlorpromazine	amisulpride	Torsade de pointes
citalopram	amisulpride	Torsade de pointes
clozapine	amisulpride	Torsade de pointes
ondansetron	sulpiride	Torsade de pointes
amiodarone	sulpiride	Torsade de pointes
arsenic trioxide	sulpiride	Torsade de pointes
disopyramide	sulpiride	Torsade de pointes
toremifene	sulpiride	Torsade de pointes
sotalol	sulpiride	Torsade de pointes
moxifloxacin	sulpiride	Torsade de pointes
pentamidine	sulpiride	Torsade de pointes
erythromycin	sulpiride	Torsade de pointes
clarithromycin	sulpiride	Torsade de pointes
methotrimeprazine	sulpiride	Torsade de pointes
domperidone	sulpiride	Torsade de pointes
amisulpride	sulpiride	Torsade de pointes
sulpiride	crizotinib	Torsade de pointes
trimipramine	sulpiride	Torsade de pointes
amitriptyline	sulpiride	Torsade de pointes
escitalopram	sulpiride	Torsade de pointes
risperidone	sulpiride	Torsade de pointes
doxepin	sulpiride	Torsade de pointes
aripiprazole	sulpiride	Torsade de pointes
haloperidol	sulpiride	Torsade de pointes
hydroxyzine	sulpiride	Torsade de pointes
olanzapine	sulpiride	Torsade de pointes
chlorpromazine	sulpiride	Torsade de pointes
clozapine	sulpiride	Torsade de pointes
colchicine	rosuvastatin	Myopathy
colchicine	simvastatin	Myopathy
colchicine	fluvastatin	Myopathy
colchicine	gemfibrozil	Myopathy
rosuvastatin	fenofibrate	Myopathy
rosuvastatin	ciprofibrate	Myopathy
danazol	simvastatin	Myopathy
simvastatin	fenofibrate	Myopathy
simvastatin	erythromycin	Rhabdomyolysis
simvastatin	erythromycin	Myopathy
simvastatin	ritonavir	Rhabdomyolysis
simvastatin	ritonavir	Myopathy
simvastatin	clarithromycin	Rhabdomyolysis
simvastatin	clarithromycin	Myopathy
simvastatin	fusidate	Myopathy
simvastatin	cyclosporine	Rhabdomyolysis
simvastatin	cyclosporine	Myopathy
simvastatin	ciprofibrate	Myopathy
atorvastatin	fenofibrate	Myopathy
atorvastatin	fosamprenavir	Rhabdomyolysis
atorvastatin	fosamprenavir	Myopathy
atorvastatin	cyclosporine	Rhabdomyolysis
atorvastatin	cyclosporine	Myopathy
fluvastatin	fenofibrate	Myopathy
fluvastatin	gemfibrozil	Myopathy
fluvastatin	cyclosporine	Rhabdomyolysis
fluvastatin	cyclosporine	Myopathy
fluvastatin	ciprofibrate	Myopathy
fenofibrate	pravastatin	Myopathy
ketoconazole	simvastatin	Rhabdomyolysis
ketoconazole	simvastatin	Myopathy
colchicine	atorvastatin	Myopathy
colchicine	fenofibrate	Myopathy
rosuvastatin	ritonavir	Rhabdomyolysis
rosuvastatin	ritonavir	Myopathy
atorvastatin	ritonavir	Rhabdomyolysis
atorvastatin	ritonavir	Myopathy
colchicine	pravastatin	Myopathy
tramadol	vortioxetine	Hypertension
almotriptan	vortioxetine	Hypertension
zolmitriptan	vortioxetine	Hypertension
sumatriptan	vortioxetine	Hypertension
rizatriptan	vortioxetine	Hypertension
linezolid	tryptophan	Hypertension
tapentadol	vortioxetine	Hypertension
lithium	vortioxetine	Hypertension
trimipramine	moclobemide	Hypertension
amitriptyline	chlorpheniramine	Hypertension
amitriptyline	doxepin	Hypertension
duloxetine	phenelzine	Hypertension
rasagiline	escitalopram	Hypertension
rasagiline	sertraline	Hypertension
escitalopram	tryptophan	Hypertension
escitalopram	moclobemide	Hypertension
escitalopram	vortioxetine	Hypertension
escitalopram	selegiline	Hypertension
paroxetine	tryptophan	Hypertension
phenelzine	imipramine	Hypertension
phenelzine	clomipramine	Hypertension
sertraline	vortioxetine	Hypertension
carbamazepine	procarbazine	Hypertension
venlafaxine	linezolid	Hypertension
fluoxetine	tryptophan	Hypertension
imipramine	linezolid	Hypertension
imipramine	moclobemide	Hypertension
citalopram	vortioxetine	Hypertension
clomipramine	vortioxetine	Hypertension
clomipramine	methylene blue	Hypertension
methylene blue	vortioxetine	Hypertension
eletriptan	linezolid	Hypertension
selegiline	sumatriptan	Hypertension
methylene blue	sumatriptan	Hypertension
methadone	ritonavir	Drug withdrawal syndrome
methadone	nevirapine	Drug withdrawal syndrome
aspirin	methotrexate	Thrombocytopenia
nabumetone	methotrexate	Thrombocytopenia
naproxen	methotrexate	Thrombocytopenia
diclofenac	methotrexate	Thrombocytopenia
piroxicam	methotrexate	Thrombocytopenia
ketoprofen	methotrexate	Thrombocytopenia
etodolac	methotrexate	Thrombocytopenia
mefenamate	methotrexate	Thrombocytopenia
methotrexate	tenoxicam	Thrombocytopenia
naproxen	tenofovir disoproxil	Acute kidney injury
celecoxib	tenofovir disoproxil	Acute kidney injury
diclofenac	tenofovir disoproxil	Acute kidney injury
meloxicam	tenofovir disoproxil	Acute kidney injury
ibuprofen	tenofovir disoproxil	Acute kidney injury
indomethacin	tenofovir disoproxil	Acute kidney injury
ketoprofen	tenofovir disoproxil	Acute kidney injury
etodolac	tenofovir disoproxil	Acute kidney injury
mefenamate	tenofovir disoproxil	Acute kidney injury
pseudoephedrine	linezolid	Hypertension
flurbiprofen	methotrexate	Thrombocytopenia
ibuprofen	methotrexate	Thrombocytopenia
indomethacin	methotrexate	Thrombocytopenia
sulindac	methotrexate	Thrombocytopenia
spironolactone	indomethacin	Acute kidney injury
methotrexate	cyclosporine	Thrombocytopenia
metoprolol	terbinafine	Bradycardia
metoprolol	dronedarone	Bradycardia
nadolol	dronedarone	Bradycardia
atenolol	dronedarone	Bradycardia
nebivolol	dronedarone	Bradycardia
betaxolol	dronedarone	Bradycardia
bisoprolol	dronedarone	Bradycardia
pindolol	dronedarone	Bradycardia
carvedilol	dronedarone	Bradycardia
propranolol	dronedarone	Bradycardia
timolol	dronedarone	Bradycardia
verapamil	simvastatin	Rhabdomyolysis
verapamil	simvastatin	Myopathy
verapamil	atorvastatin	Rhabdomyolysis
verapamil	atorvastatin	Myopathy
amiodarone	simvastatin	Myopathy
verapamil	erythromycin	Torsade de pointes
verapamil	erythromycin	Bradycardia
lisinopril	valsartan	Acute kidney injury
lisinopril	telmisartan	Acute kidney injury
lisinopril	eprosartan	Acute kidney injury
lisinopril	irbesartan	Acute kidney injury
lisinopril	candesartan	Acute kidney injury
lisinopril	losartan	Acute kidney injury
lisinopril	olmesartan	Acute kidney injury
lisinopril	azilsartan	Acute kidney injury
valsartan	quinapril	Acute kidney injury
valsartan	ramipril	Acute kidney injury
valsartan	captopril	Acute kidney injury
valsartan	enalapril	Acute kidney injury
valsartan	trandolapril	Acute kidney injury
valsartan	fosinopril	Acute kidney injury
valsartan	perindopril	Acute kidney injury
telmisartan	quinapril	Acute kidney injury
telmisartan	ramipril	Acute kidney injury
telmisartan	captopril	Acute kidney injury
telmisartan	enalapril	Acute kidney injury
telmisartan	trandolapril	Acute kidney injury
telmisartan	fosinopril	Acute kidney injury
telmisartan	perindopril	Acute kidney injury
quinapril	irbesartan	Acute kidney injury
quinapril	candesartan	Acute kidney injury
quinapril	losartan	Acute kidney injury
quinapril	olmesartan	Acute kidney injury
quinapril	azilsartan	Acute kidney injury
ramipril	eprosartan	Acute kidney injury
ramipril	irbesartan	Acute kidney injury
ramipril	candesartan	Acute kidney injury
ramipril	losartan	Acute kidney injury
ramipril	olmesartan	Acute kidney injury
ramipril	azilsartan	Acute kidney injury
captopril	irbesartan	Acute kidney injury
captopril	candesartan	Acute kidney injury
captopril	losartan	Acute kidney injury
captopril	olmesartan	Acute kidney injury
captopril	azilsartan	Acute kidney injury
enalapril	irbesartan	Acute kidney injury
enalapril	candesartan	Acute kidney injury
enalapril	losartan	Acute kidney injury
enalapril	olmesartan	Acute kidney injury
enalapril	azilsartan	Acute kidney injury
trandolapril	irbesartan	Acute kidney injury
trandolapril	candesartan	Acute kidney injury
trandolapril	losartan	Acute kidney injury
trandolapril	olmesartan	Acute kidney injury
eprosartan	fosinopril	Acute kidney injury
irbesartan	fosinopril	Acute kidney injury
irbesartan	perindopril	Acute kidney injury
candesartan	fosinopril	Acute kidney injury
candesartan	perindopril	Acute kidney injury
fosinopril	losartan	Acute kidney injury
fosinopril	olmesartan	Acute kidney injury
losartan	perindopril	Acute kidney injury
perindopril	olmesartan	Acute kidney injury
ramipril	sacubitril	Angioedema
amiodarone	digoxin	Arrhythmia
digoxin	propafenone	Arrhythmia
amiodarone	arsenic trioxide	Torsade de pointes
arsenic trioxide	sotalol	Torsade de pointes
arsenic trioxide	trimethoprim	Torsade de pointes
arsenic trioxide	sulfamethoxazole	Torsade de pointes
amiodarone	fluconazole	Torsade de pointes
atenolol	disopyramide	Bradycardia
disopyramide	propranolol	Bradycardia
nebivolol	disopyramide	Bradycardia
docetaxel	ritonavir	Thrombocytopenia
docetaxel	clarithromycin	Thrombocytopenia
ketoconazole	docetaxel	Thrombocytopenia
bendroflumethiazide	digoxin	Arrhythmia
digoxin	chlorthalidone	Arrhythmia
hydrochlorothiazide	digoxin	Arrhythmia
indapamide	digoxin	Arrhythmia
donepezil	methadone	Torsade de pointes
donepezil	crizotinib	Torsade de pointes
furosemide	arsenic trioxide	Torsade de pointes
indapamide	arsenic trioxide	Torsade de pointes
nifedipine	itraconazole	Bradycardia
nifedipine	itraconazole	Acute kidney injury
nifedipine	posaconazole	Acute kidney injury
nifedipine	voriconazole	Acute kidney injury
nifedipine	ritonavir	Bradycardia
nifedipine	ritonavir	Acute kidney injury
nifedipine	clarithromycin	Bradycardia
nifedipine	clarithromycin	Acute kidney injury
nifedipine	cobicistat	Acute kidney injury
ketoconazole	nifedipine	Bradycardia
ketoconazole	nifedipine	Acute kidney injury
trimipramine	norepinephrine	Tachycardia
amitriptyline	norepinephrine	Arrhythmia
amitriptyline	norepinephrine	Hypertension
amitriptyline	norepinephrine	Tachycardia
amitriptyline	epinephrine	Arrhythmia
amitriptyline	epinephrine	Hypertension
amitriptyline	epinephrine	Tachycardia
doxepin	norepinephrine	Tachycardia
doxepin	epinephrine	Hypertension
doxepin	epinephrine	Tachycardia
imipramine	epinephrine	Arrhythmia
imipramine	epinephrine	Hypertension
imipramine	epinephrine	Tachycardia
clomipramine	epinephrine	Hypertension
clomipramine	epinephrine	Tachycardia
betaxolol	disopyramide	Bradycardia
betaxolol	disopyramide	Cardiac failure
digoxin	itraconazole	Arrhythmia
digoxin	azithromycin	Arrhythmia
digoxin	erythromycin	Arrhythmia
digoxin	clarithromycin	Arrhythmia
diltiazem	simvastatin	Rhabdomyolysis
diltiazem	simvastatin	Myopathy
diltiazem	atorvastatin	Rhabdomyolysis
diltiazem	sirolimus	Thrombocytopenia
itraconazole	sirolimus	Thrombocytopenia
erythromycin	sirolimus	Thrombocytopenia
fluconazole	sirolimus	Thrombocytopenia
cyclosporine	sirolimus	Thrombocytopenia
amlodipine	simvastatin	Myopathy
amlodipine	simvastatin	Rhabdomyolysis
ramipril	cyclosporine	Acute kidney injury
trandolapril	cyclosporine	Acute kidney injury
triamterene	indomethacin	Acute kidney injury
tacrolimus	naproxen	Acute kidney injury
tacrolimus	celecoxib	Acute kidney injury
tacrolimus	diclofenac	Acute kidney injury
tacrolimus	piroxicam	Acute kidney injury
tacrolimus	meloxicam	Acute kidney injury
tacrolimus	flurbiprofen	Acute kidney injury
tacrolimus	ibuprofen	Acute kidney injury
tacrolimus	indomethacin	Acute kidney injury
tacrolimus	ketoprofen	Acute kidney injury
tacrolimus	etodolac	Acute kidney injury
tacrolimus	sulindac	Acute kidney injury
disopyramide	itraconazole	Torsade de pointes
disopyramide	clarithromycin	Torsade de pointes
ranolazine	simvastatin	Rhabdomyolysis
ranolazine	atorvastatin	Myopathy
ranolazine	clarithromycin	Torsade de pointes
propafenone	propranolol	Bradycardia
felodipine	erythromycin	Tachycardia
sotalol	clarithromycin	Torsade de pointes
methylprednisolone	rocuronium	Myopathy
methylprednisolone	atracurium	Myopathy
methylprednisolone	cisatracurium	Myopathy
dexamethasone	rocuronium	Myopathy
dexamethasone	atracurium	Myopathy
dexamethasone	cisatracurium	Myopathy
prednisolone	rocuronium	Myopathy
prednisone	rocuronium	Myopathy
prednisone	cisatracurium	Myopathy
betamethasone	rocuronium	Myopathy
rosuvastatin	gemfibrozil	Myopathy
simvastatin	itraconazole	Rhabdomyolysis
simvastatin	itraconazole	Myopathy
rosuvastatin	atazanavir	Rhabdomyolysis
rosuvastatin	atazanavir	Myopathy
simvastatin	cobicistat	Rhabdomyolysis
simvastatin	cobicistat	Myopathy
atorvastatin	atazanavir	Rhabdomyolysis
atorvastatin	atazanavir	Myopathy
rosuvastatin	lopinavir	Rhabdomyolysis
rosuvastatin	lopinavir	Myopathy
rosuvastatin	daptomycin	Myopathy
simvastatin	daptomycin	Myopathy
atorvastatin	daptomycin	Myopathy
pravastatin	daptomycin	Myopathy
rosuvastatin	cyclosporine	Myopathy
rosuvastatin	bezafibrate	Myopathy
simvastatin	bezafibrate	Myopathy
atorvastatin	bezafibrate	Myopathy
pravastatin	bezafibrate	Myopathy
simvastatin	gemfibrozil	Myopathy
simvastatin	posaconazole	Rhabdomyolysis
simvastatin	posaconazole	Myopathy
atorvastatin	gemfibrozil	Myopathy
atorvastatin	itraconazole	Rhabdomyolysis
atorvastatin	itraconazole	Myopathy
atorvastatin	erythromycin	Rhabdomyolysis
atorvastatin	erythromycin	Myopathy
atorvastatin	clarithromycin	Rhabdomyolysis
atorvastatin	clarithromycin	Myopathy
pravastatin	clarithromycin	Rhabdomyolysis
pravastatin	clarithromycin	Myopathy
pravastatin	cyclosporine	Rhabdomyolysis
pravastatin	cyclosporine	Myopathy
atorvastatin	posaconazole	Myopathy
atorvastatin	posaconazole	Rhabdomyolysis
atorvastatin	lopinavir	Rhabdomyolysis
atorvastatin	lopinavir	Myopathy
atorvastatin	saquinavir	Rhabdomyolysis
atorvastatin	saquinavir	Myopathy
atorvastatin	darunavir	Rhabdomyolysis
atorvastatin	darunavir	Myopathy
pravastatin	gemfibrozil	Myopathy
pravastatin	erythromycin	Rhabdomyolysis
pravastatin	erythromycin	Myopathy
pravastatin	fusidate	Myopathy
glyburide	clarithromycin	Hypoglycaemia
glyburide	sulfamethoxazole	Hypoglycaemia
glipizide	sulfamethoxazole	Hypoglycaemia
glimepiride	clarithromycin	Hypoglycaemia
glimepiride	sulfamethoxazole	Hypoglycaemia
bromocriptine	lisinopril	Hypoglycaemia
glipizide	clarithromycin	Hypoglycaemia
tenofovir disoproxil	didanosine	Lactic acidosis
voriconazole	dronedarone	Torsade de pointes
clarithromycin	dronedarone	Torsade de pointes
didanosine	ribavirin	Lactic acidosis
fluconazole	temsirolimus	Thrombocytopenia
ribavirin	stavudine	Lactic acidosis
rasagiline	paroxetine	Hypertension
rasagiline	paroxetine	Tachycardia
rasagiline	fluvoxamine	Hypertension
rasagiline	citalopram	Hypertension
rasagiline	citalopram	Tachycardia
escitalopram	linezolid	Hypertension
escitalopram	linezolid	Tachycardia
paroxetine	linezolid	Hypertension
paroxetine	linezolid	Tachycardia
paroxetine	moclobemide	Hypertension
paroxetine	moclobemide	Tachycardia
paroxetine	phenelzine	Tachycardia
paroxetine	selegiline	Hypertension
paroxetine	selegiline	Tachycardia
paroxetine	methylene blue	Hypertension
paroxetine	methylene blue	Tachycardia
phenelzine	fluoxetine	Hypertension
phenelzine	fluoxetine	Tachycardia
phenelzine	citalopram	Hypertension
phenelzine	citalopram	Tachycardia
sertraline	linezolid	Hypertension
sertraline	linezolid	Tachycardia
fluvoxamine	linezolid	Hypertension
fluvoxamine	linezolid	Tachycardia
fluoxetine	linezolid	Hypertension
fluoxetine	linezolid	Tachycardia
fluoxetine	moclobemide	Hypertension
fluoxetine	moclobemide	Tachycardia
fluoxetine	selegiline	Hypertension
fluoxetine	selegiline	Tachycardia
fluoxetine	methylene blue	Hypertension
fluoxetine	methylene blue	Tachycardia
selegiline	vortioxetine	Hypertension
selegiline	citalopram	Hypertension
citalopram	linezolid	Hypertension
citalopram	linezolid	Tachycardia
citalopram	moclobemide	Hypertension
citalopram	moclobemide	Tachycardia
citalopram	methylene blue	Hypertension
citalopram	methylene blue	Tachycardia
citalopram	vandetanib	Torsade de pointes
amitriptyline	duloxetine	Arrhythmia
duloxetine	imipramine	Arrhythmia
amitriptyline	phenelzine	Hypertension
fosphenytoin	metronidazole	Arrhythmia
duloxetine	linezolid	Hypertension
phenelzine	venlafaxine	Hypertension
sertraline	moclobemide	Hypertension
sertraline	selegiline	Hypertension
venlafaxine	moclobemide	Hypertension
escitalopram	pimozide	Torsade de pointes
escitalopram	fluoxetine	Hypertension
paroxetine	vortioxetine	Hypertension
fluoxetine	vortioxetine	Hypertension
mirtazapine	clonidine	Hypertension
bromocriptine	furosemide	Hyperglycaemia
bromocriptine	hydrochlorothiazide	Hyperglycaemia
risperidone	droperidol	Torsade de pointes
droperidol	haloperidol	Torsade de pointes
pimozide	voriconazole	Torsade de pointes
haloperidol	pentamidine	Torsade de pointes
sertraline	dothiepin	Hypertension
carbamazepine	isoniazid	Drug-induced liver injury
venlafaxine	fluoxetine	Hypertension
venlafaxine	imipramine	Torsade de pointes
venlafaxine	clomipramine	Torsade de pointes
pimozide	ritonavir	Torsade de pointes
fluvoxamine	propranolol	Bradycardia
fluoxetine	haloperidol	Torsade de pointes
haloperidol	arsenic trioxide	Torsade de pointes
glecaprevir	simvastatin	Myopathy
triamcinolone	hydrochlorothiazide	Arrhythmia
hydrochlorothiazide	methylprednisolone	Arrhythmia
hydrochlorothiazide	prednisone	Arrhythmia
hydrochlorothiazide	fludrocortisone	Arrhythmia
hydrochlorothiazide	hydrocortisone	Arrhythmia
miconazole	glimepiride	Hypoglycaemia
acetazolamide	aspirin	Tachycardia
bumetanide	digoxin	Arrhythmia
furosemide	digoxin	Arrhythmia
furosemide	indomethacin	Acute kidney injury
ketoconazole	ranolazine	Torsade de pointes
ketoconazole	atorvastatin	Rhabdomyolysis
ketoconazole	atorvastatin	Myopathy
lidocaine	cimetidine	Arrhythmia
cimetidine	nifedipine	Tachycardia

## Sheet: Negative_controls
Drug_1	Drug_2	Medical_Concept
valproate	isosorbide	Drug-induced liver injury
bendroflumethiazide	acyclovir	Thrombocytopenia
bosentan	amikacin	Thrombocytopenia
prazosin	glimepiride	Cardiac failure
everolimus	sofosbuvir	Arrhythmia
triamcinolone	amlodipine	Acute kidney injury
aripiprazole	allopurinol	Rhabdomyolysis
diazepam	acebutolol	Tachycardia
isosorbide	glipizide	Drug withdrawal syndrome
tamsulosin	cyclosporine	Rhabdomyolysis
betamethasone	zidovudine	Hyponatraemia
sertraline	azathioprine	Hyperglycaemia
paroxetine	nicardipine	Rhabdomyolysis
diazepam	pentoxifylline	Hyponatraemia
isosorbide	cabozantinib	Acute kidney injury
venlafaxine	enzalutamide	Acute kidney injury
methylphenidate	aspirin	Hyperglycaemia
duloxetine	tadalafil	Acute kidney injury
sodium oxybate	dexamethasone	Hypothyroidism
epinephrine	efavirenz	Lactic acidosis
enoxaparin	vancomycin	Hyponatraemia
tacrolimus	atenolol	Angioedema
etodolac	isosorbide	Acute kidney injury
bupropion	colchicine	Thrombocytopenia
bisoprolol	nefopam	Cardiac failure
isoniazid	cobicistat	Acute kidney injury
triamcinolone	simvastatin	Bradycardia
prednisolone	brentuximab vedotin	Hyponatraemia
haloperidol	valganciclovir	Hypothyroidism
tamsulosin	hydrocortisone	Thrombocytopenia
aprepitant	allopurinol	Thrombocytopenia
enoxaparin	vancomycin	Myopathy
duloxetine	itraconazole	Rhabdomyolysis
clopidogrel	nicorandil	Drug withdrawal syndrome
vancomycin	quinine	Hyperglycaemia
mirtazapine	tamsulosin	Drug withdrawal syndrome
acebutolol	clarithromycin	Hyponatraemia
indapamide	chlorpheniramine	Tachycardia
triamcinolone	spironolactone	Acute kidney injury
clopidogrel	celiprolol	Angioedema
fluorouracil	nebivolol	Thrombocytopenia
atenolol	ribavirin	Bradycardia
losartan	sofosbuvir	Angioedema
posaconazole	vancomycin	Hypoglycaemia
famotidine	heparin	Myopathy
simvastatin	sofosbuvir	Acute kidney injury
tamsulosin	meperidine	Hypertension
thiopental	fluconazole	Thrombocytopenia
nadolol	bezafibrate	Tachycardia
levofloxacin	remifentanil	Thrombocytopenia
oxytetracycline	nebivolol	Hypoglycaemia
allopurinol	nicardipine	Hypoglycaemia
diazepam	nebivolol	Hypoglycaemia
ofloxacin	ruxolitinib	Acute kidney injury
cyclophosphamide	carvedilol	Thrombocytopenia
galantamine	methyldopa	Arrhythmia
timolol	hydromorphone	Bradycardia
diazepam	labetalol	Bradycardia
ramipril	zidovudine	Rhabdomyolysis
amiloride	atorvastatin	Hyperglycaemia
chlorpromazine	ceftriaxone	Hypothyroidism
allopurinol	nitroglycerin	Thrombocytopenia
tinzaparin	simvastatin	Hypoglycaemia
nicardipine	pentamidine	Hypertension
levothyroxine	vortioxetine	Drug withdrawal syndrome
quinapril	dexamethasone	Arrhythmia
fluorouracil	flecainide	Hypertension
methylphenidate	chlorthalidone	Hypertension
aprepitant	epinephrine	Thrombocytopenia
bisoprolol	osimertinib	Thrombocytopenia
promethazine	enoxaparin	Hyponatraemia
citalopram	nitrazepam	Thrombocytopenia
acetaminophen	anagrelide	Acute kidney injury
enalapril	zopiclone	Lactic acidosis
ondansetron	acyclovir	Acute kidney injury
betamethasone	cyclosporine	Drug withdrawal syndrome
acetazolamide	tramadol	Angioedema
alprazolam	quinine	Acute kidney injury
isosorbide	ibrutinib	Hypertension
propranolol	ibrutinib	Tachycardia
magnesium trisilicate	amlodipine	Lactic acidosis
lidocaine	flurbiprofen	Lactic acidosis
sulfasalazine	hydrocortisone	Hyperglycaemia
morphine	valsartan	Hyponatraemia
betamethasone	pseudoephedrine	Hyponatraemia
neostigmine	sertraline	Thrombocytopenia
baclofen	darunavir	Hyponatraemia
clopidogrel	daptomycin	Acute kidney injury
methyldopa	prednisolone	Angioedema
tretinoin	morphine	Thrombocytopenia
diazepam	ezetimibe	Rhabdomyolysis
perindopril	sofosbuvir	Bradycardia
fluorouracil	chlorpheniramine	Cardiac failure
enoxaparin	itraconazole	Rhabdomyolysis
ofloxacin	enoxaparin	Cardiac failure
doxazosin	ivabradine	Angioedema
aspirin	fentanyl	Hyperglycaemia
naproxen	pazopanib	Hyperglycaemia
cyclophosphamide	nitroglycerin	Bradycardia
oxazepam	atorvastatin	Bradycardia
triamterene	levofloxacin	Hypothyroidism
magnesium carbonate	ramipril	Acute kidney injury
zolpidem	triamcinolone	Bradycardia
heparin	brentuximab vedotin	Hyponatraemia
triamcinolone	vincristine	Arrhythmia
pramipexole	ondansetron	Hypoglycaemia
hydromorphone	fluticasone	Hyponatraemia
chlordiazepoxide	ketoprofen	Bradycardia
glucosamine	clonidine	Hyponatraemia
aprepitant	sorafenib	Bradycardia
chlorpheniramine	amiodarone	Hyperglycaemia
gabapentin	atazanavir	Tachycardia
bupropion	sulindac	Acute kidney injury
paroxetine	gentamicin	Cardiac failure
budesonide	isosorbide	Hyperglycaemia
metronidazole	tenofovir disoproxil	Thrombocytopenia
phenylephrine	eptifibatide	Cardiac failure
tinzaparin	isosorbide	Cardiac failure
sodium oxybate	citalopram	Tachycardia
dihydrocodeine	isosorbide	Hyponatraemia
ropinirole	desmopressin	Cardiac failure
lisinopril	acyclovir	Acute kidney injury
clonazepam	methylprednisolone	Rhabdomyolysis
nebivolol	gentamicin	Thrombocytopenia
nicardipine	tigecycline	Rhabdomyolysis
fluorouracil	amlodipine	Hyperglycaemia
baclofen	paroxetine	Thrombocytopenia
trihexyphenidyl	dantrolene	Rhabdomyolysis
gabapentin	irbesartan	Bradycardia
promethazine	vincristine	Bradycardia
posaconazole	indacaterol	Acute kidney injury
nebivolol	simvastatin	Tachycardia
losartan	vancomycin	Hyponatraemia
colchicine	morphine	Hyponatraemia
tacrolimus	glimepiride	Lactic acidosis
triamcinolone	amlodipine	Cardiac failure
nitroglycerin	apixaban	Angioedema
meperidine	metoprolol	Thrombocytopenia
meloxicam	sulpiride	Cardiac failure
triamterene	ondansetron	Hypothyroidism
dalteparin	methotrexate	Hyperglycaemia
hydroxyzine	pravastatin	Thrombocytopenia
atorvastatin	vemurafenib	Arrhythmia
bupropion	naproxen	Cardiac failure
vardenafil	rivaroxaban	Rhabdomyolysis
rivastigmine	irbesartan	Tachycardia
zolmitriptan	digoxin	Hypertension
chlorpheniramine	bisoprolol	Hyperglycaemia
linezolid	cyclosporine	Hyponatraemia
bendroflumethiazide	simvastatin	Bradycardia
prednisolone	sacubitril	Arrhythmia
alprazolam	tinzaparin	Tachycardia
olanzapine	propafenone	Hypertension
allopurinol	doxazosin	Myopathy
betamethasone	allopurinol	Hypertension
valproate	triamcinolone	Hypertension
citalopram	quinapril	Hyponatraemia
alprazolam	meloxicam	Cardiac failure
valsartan	pentoxifylline	Arrhythmia
oxazepam	perindopril	Angioedema
levodopa	digoxin	Bradycardia
clonazepam	bezafibrate	Hypertension
oxycodone	dalteparin	Bradycardia
terazosin	irinotecan	Arrhythmia
galantamine	sildenafil	Hypoglycaemia
meloxicam	glucosamine	Drug withdrawal syndrome
paclitaxel	clonidine	Hypoglycaemia
doxepin	methylprednisolone	Rhabdomyolysis
methylprednisolone	metronidazole	Arrhythmia
enoxaparin	linezolid	Arrhythmia
famotidine	propafenone	Tachycardia
solifenacin	enoxaparin	Bradycardia
dalteparin	vincristine	Acute kidney injury
buprenorphine	amikacin	Thrombocytopenia
quinapril	sulfamethoxazole	Hypothyroidism
oxytetracycline	aprepitant	Hyponatraemia
galantamine	gabapentin	Hyperglycaemia
rosuvastatin	vemurafenib	Rhabdomyolysis
glucosamine	ruxolitinib	Cardiac failure
sunitinib	acyclovir	Rhabdomyolysis
fenofibrate	zopiclone	Drug-induced liver injury
furosemide	fondaparinux	Torsade de pointes
dopamine	idelalisib	Cardiac failure
tamsulosin	vancomycin	Lactic acidosis
colchicine	labetalol	Acute kidney injury
glyburide	sulpiride	Rhabdomyolysis
domperidone	temsirolimus	Thrombocytopenia
loxapine	aspirin	Acute kidney injury
diclofenac	disopyramide	Hypoglycaemia
carboplatin	methotrimeprazine	Thrombocytopenia
famotidine	flucytosine	Hyponatraemia
fluvoxamine	olmesartan	Hypertension
acetaminophen	fondaparinux	Bradycardia
mirtazapine	nabumetone	Hypoglycaemia
heparin	ribavirin	Acute kidney injury
donepezil	hydrocortisone	Acute kidney injury
zolpidem	bumetanide	Drug withdrawal syndrome
tamsulosin	indacaterol	Hypertension
aspirin	ledipasvir	Hyponatraemia
levodopa	ezetimibe	Hypertension
metoprolol	rivaroxaban	Tachycardia
clonazepam	gemfibrozil	Thrombocytopenia
theophylline	enoxaparin	Thrombocytopenia
acyclovir	terbinafine	Hypoglycaemia
donepezil	budesonide	Acute kidney injury
tamsulosin	meloxicam	Tachycardia
citalopram	lisinopril	Rhabdomyolysis
morphine	everolimus	Hypoglycaemia
venlafaxine	losartan	Drug withdrawal syndrome
dexamethasone	flucytosine	Cardiac failure
fluticasone	fludrocortisone	Arrhythmia
isosorbide	metronidazole	Cardiac failure
doxazosin	atorvastatin	Acute kidney injury
glucosamine	voriconazole	Hypertension
aspirin	vemurafenib	Cardiac failure
diclofenac	isoniazid	Hypothyroidism
rosuvastatin	ceftriaxone	Tachycardia
terazosin	sirolimus	Arrhythmia
escitalopram	entacapone	Hypoglycaemia
venlafaxine	nitroglycerin	Tachycardia
fluvastatin	ribavirin	Hyponatraemia
citalopram	azathioprine	Rhabdomyolysis
olanzapine	glyburide	Hypertension
gabapentin	rocuronium	Bradycardia
valsartan	carboplatin	Bradycardia
solifenacin	atorvastatin	Rhabdomyolysis
doxazosin	ticagrelor	Cardiac failure
darifenacin	valacyclovir	Cardiac failure
bupropion	valacyclovir	Cardiac failure
meloxicam	simvastatin	Myopathy
risperidone	azathioprine	Hyponatraemia
atenolol	vemurafenib	Thrombocytopenia
sertraline	bortezomib	Hyponatraemia
enoxaparin	methotrimeprazine	Lactic acidosis
tinzaparin	cisplatin	Thrombocytopenia
lidocaine	salmeterol	Drug-induced liver injury
ephedrine	carvedilol	Cardiac failure
clonidine	ticagrelor	Hypertension
donepezil	fludrocortisone	Hyponatraemia
irbesartan	clarithromycin	Arrhythmia
rizatriptan	etodolac	Arrhythmia
donepezil	canrenoate	Hyponatraemia
celecoxib	diltiazem	Hypothyroidism
tobramycin	nitroglycerin	Acute kidney injury
hydroxyzine	fenofibrate	Hypothyroidism
epinephrine	rivaroxaban	Cardiac failure
acyclovir	sirolimus	Hyponatraemia
metronidazole	valacyclovir	Hypertension
lorazepam	sirolimus	Bradycardia
ramipril	ribavirin	Arrhythmia
betaxolol	isoniazid	Drug withdrawal syndrome
colchicine	tinzaparin	Thrombocytopenia
ondansetron	naproxen	Priapism
valsartan	quinine	Lactic acidosis
donepezil	pramipexole	Hyponatraemia
pramipexole	citalopram	Hypertension
pramipexole	hydroxyzine	Hypoglycaemia
tramadol	sotalol	Thrombocytopenia
cyclophosphamide	quinine	Myopathy
levothyroxine	sacubitril	Angioedema
zolpidem	allopurinol	Lactic acidosis
amiloride	salmeterol	Hypoglycaemia
mirtazapine	captopril	Tachycardia
perindopril	atazanavir	Lactic acidosis
docetaxel	clopidogrel	Arrhythmia
bendroflumethiazide	sulfamethoxazole	Lactic acidosis
clonazepam	famotidine	Angioedema
amiodarone	olmesartan	Hypothyroidism
enoxaparin	terazosin	Tachycardia
valganciclovir	ciprofloxacin	Thrombocytopenia
selegiline	lorazepam	Thrombocytopenia
succinylcholine	warfarin	Hyponatraemia
quetiapine	terbinafine	Cardiac failure
ketoconazole	labetalol	Thrombocytopenia
ondansetron	paclitaxel	Tachycardia
ramipril	linezolid	Hypertension
lisinopril	docetaxel	Lactic acidosis
moxifloxacin	remifentanil	Cardiac failure
triamcinolone	bosentan	Tachycardia
lidocaine	fluticasone	Angioedema
digoxin	riociguat	Acute kidney injury
triamcinolone	doxycycline	Bradycardia
promethazine	trimethoprim	Rhabdomyolysis
voriconazole	dexmedetomidine	Arrhythmia
terazosin	lormetazepam	Cardiac failure
hydrochlorothiazide	clopidogrel	Hyperglycaemia
clomipramine	bleomycin	Tachycardia
spironolactone	docetaxel	Acute kidney injury
toremifene	carboplatin	Thrombocytopenia
gabapentin	tolterodine	Arrhythmia
ciprofloxacin	vilanterol	Tachycardia
baclofen	rivaroxaban	Drug-induced liver injury
lorazepam	vardenafil	Bradycardia
zolpidem	levofloxacin	Hypothyroidism
gabapentin	enoxaparin	Rhabdomyolysis
colchicine	meperidine	Drug withdrawal syndrome
gabapentin	methotrexate	Angioedema
trimipramine	fluticasone	Drug withdrawal syndrome
colchicine	valsartan	Hyperglycaemia
doxazosin	heparin	Acute kidney injury
primidone	digoxin	Thrombocytopenia
levothyroxine	olmesartan	Hypothyroidism
mirtazapine	tamoxifen	Cardiac failure
triamterene	fluorouracil	Arrhythmia
lidocaine	pemetrexed	Cardiac failure
morphine	acyclovir	Torsade de pointes
chlorpheniramine	trimethoprim	Hyponatraemia
bupropion	tenofovir disoproxil	Hypertension
tobramycin	tramadol	Arrhythmia
heparin	mianserin	Bradycardia
perindopril	ribavirin	Cardiac failure
enoxaparin	pindolol	Arrhythmia
anakinra	metoprolol	Acute kidney injury
pramipexole	enoxaparin	Hypothyroidism
theophylline	azilsartan	Cardiac failure
salmeterol	lisinopril	Drug withdrawal syndrome
diltiazem	rocuronium	Hyperglycaemia
bupropion	isosorbide dinitrate	Acute kidney injury
chlorthalidone	prasugrel	Thrombocytopenia
midazolam	tobramycin	Lactic acidosis
mercaptopurine	methotrimeprazine	Drug-induced liver injury
ciprofloxacin	ticagrelor	Cardiac failure
clonazepam	valacyclovir	Cardiac failure
furosemide	elbasvir	Hyponatraemia
eplerenone	clopidogrel	Torsade de pointes
fondaparinux	propafenone	Bradycardia
trimethoprim	sufentanil	Hyponatraemia
nicardipine	vancomycin	Hypertension
lidocaine	quinapril	Hypertension
diltiazem	terbinafine	Acute kidney injury
escitalopram	isoniazid	Bradycardia
guanfacine	acyclovir	Hypertension
enoxaparin	paclitaxel	Hypertension
pravastatin	ibrutinib	Arrhythmia
famotidine	nicorandil	Thrombocytopenia
lorazepam	eltrombopag	Thrombocytopenia
tolterodine	paclitaxel	Hypertension
gabapentin	desmopressin	Drug-induced liver injury
allopurinol	quinine	Hypothyroidism
pyridostigmine	clarithromycin	Tachycardia
ibuprofen	glimepiride	Myopathy
selegiline	theophylline	Hypertension
sertraline	sulfamethoxazole	Cardiac failure
nebivolol	linezolid	Cardiac failure
oxycodone	fosinopril	Hypertension
valproate	vancomycin	Hyponatraemia
valproate	carboplatin	Thrombocytopenia
galantamine	methotrexate	Acute kidney injury
isosorbide dinitrate	azithromycin	Torsade de pointes
methylphenidate	simvastatin	Hypothyroidism
ceftriaxone	sufentanil	Tachycardia
lorazepam	doxycycline	Rhabdomyolysis
metoprolol	tirofiban	Bradycardia
clarithromycin	clobazam	Cardiac failure
allopurinol	eplerenone	Rhabdomyolysis
moxifloxacin	sofosbuvir	Acute kidney injury
fentanyl	vardenafil	Bradycardia
losartan	acyclovir	Drug-induced liver injury
paroxetine	prednisone	Hyponatraemia
oxazepam	fosinopril	Drug withdrawal syndrome
doxazosin	rivaroxaban	Drug-induced liver injury
methylphenidate	triamterene	Hypoglycaemia
promethazine	rifampin	Torsade de pointes
fentanyl	valsartan	Hypothyroidism
chlorpheniramine	losartan	Arrhythmia
glyburide	ledipasvir	Rhabdomyolysis
salmeterol	tinzaparin	Hyponatraemia
zolpidem	betamethasone	Acute kidney injury
isosorbide	fenofibrate	Cardiac failure
tadalafil	glipizide	Acute kidney injury
propranolol	lormetazepam	Hypoglycaemia
carbamazepine	rizatriptan	Drug withdrawal syndrome
lorazepam	fondaparinux	Hyponatraemia
venlafaxine	gentamicin	Arrhythmia
duloxetine	irbesartan	Hypothyroidism
lisinopril	fenofibrate	Arrhythmia
venlafaxine	isosorbide	Rhabdomyolysis
promethazine	ezetimibe	Torsade de pointes
heparin	gemfibrozil	Arrhythmia
nitroglycerin	gentamicin	Thrombocytopenia
quetiapine	trimethoprim	Drug withdrawal syndrome
lercanidipine	sofosbuvir	Hyperglycaemia
oxycodone	midodrine	Rhabdomyolysis
selegiline	lorazepam	Hypothyroidism
sulfasalazine	fentanyl	Hypoglycaemia
terazosin	cyclosporine	Tachycardia
tobramycin	prednisolone	Cardiac failure
fentanyl	cyclophosphamide	Myopathy
metoprolol	prasugrel	Thrombocytopenia
famotidine	ramipril	Thrombocytopenia
ibrutinib	sofosbuvir	Bradycardia
indomethacin	rosuvastatin	Thrombocytopenia
triamterene	cisatracurium	Acute kidney injury
tramadol	fluticasone	Hyponatraemia
amlodipine	rifabutin	Hyponatraemia
lorazepam	bumetanide	Hypoglycaemia
clonazepam	rosuvastatin	Hypoglycaemia
meperidine	tamoxifen	Tachycardia
budesonide	dexmedetomidine	Torsade de pointes
vancomycin	vilanterol	Arrhythmia
furosemide	polystyrene sulfonate	Hypertension
venlafaxine	levodopa	Bradycardia
doxazosin	tenofovir disoproxil	Tachycardia
warfarin	trandolapril	Hyperglycaemia
betamethasone	tamoxifen	Cardiac failure
furosemide	paclitaxel	Myopathy
zolpidem	bisoprolol	Drug-induced liver injury
vincristine	alteplase	Tachycardia
chlordiazepoxide	ketoprofen	Drug-induced liver injury
entacapone	ceftriaxone	Cardiac failure
celecoxib	everolimus	Hypoglycaemia
linezolid	danaparoid	Thrombocytopenia
bromocriptine	zolpidem	Hyponatraemia
verapamil	terbinafine	Cardiac failure
meperidine	rivaroxaban	Tachycardia
alprazolam	tamsulosin	Hypertension
pyrimethamine	nefopam	Thrombocytopenia
trihexyphenidyl	furosemide	Rhabdomyolysis
allopurinol	olmesartan	Drug-induced liver injury
lorazepam	solifenacin	Hypertension
clonazepam	celiprolol	Hypertension
famotidine	ceftriaxone	Rhabdomyolysis
hydrocortisone	perindopril	Tachycardia
candesartan	ibrutinib	Arrhythmia
gabapentin	fenofibrate	Hypothyroidism
methyldopa	fenofibrate	Acute kidney injury
lorazepam	felodipine	Bradycardia
glimepiride	olmesartan	Hypertension
miconazole	dexmedetomidine	Thrombocytopenia
magnesium trisilicate	candesartan	Hyponatraemia
warfarin	trimeprazine	Cardiac failure
erythromycin	fusidate	Rhabdomyolysis
nicardipine	zopiclone	Hypertension
diltiazem	glucosamine	Arrhythmia
spironolactone	fluticasone	Angioedema
fluorouracil	perindopril	Bradycardia
thiopental	gentamicin	Tachycardia
indapamide	enoxaparin	Cardiac failure
diltiazem	glucosamine	Hypertension
sodium oxybate	ondansetron	Drug withdrawal syndrome
zolpidem	danazol	Rhabdomyolysis
nicardipine	acenocoumarol	Rhabdomyolysis
telmisartan	vilanterol	Hypertension
fluoxetine	bosentan	Lactic acidosis
mirtazapine	tenofovir disoproxil	Rhabdomyolysis
ramipril	dasatinib	Cardiac failure
mirtazapine	tolterodine	Hypothyroidism
gemfibrozil	temsirolimus	Thrombocytopenia
nebivolol	minocycline	Drug-induced liver injury
isosorbide	domperidone	Bradycardia
trihexyphenidyl	enoxaparin	Hypoglycaemia
hydromorphone	ceftriaxone	Bradycardia
carvedilol	dexamethasone	Angioedema
flurbiprofen	clonidine	Rhabdomyolysis
tramadol	dalteparin	Angioedema
nebivolol	tigecycline	Drug-induced liver injury
bupropion	hydrochlorothiazide	Drug withdrawal syndrome
furosemide	acyclovir	Drug withdrawal syndrome
aspirin	amikacin	Torsade de pointes
levothyroxine	ticagrelor	Rhabdomyolysis
celecoxib	golimumab	Thrombocytopenia
allopurinol	acebutolol	Thrombocytopenia
clopidogrel	sulfamethoxazole	Tachycardia
famotidine	quinapril	Arrhythmia
enoxaparin	vinblastine	Thrombocytopenia
lidocaine	pazopanib	Hypothyroidism
dasatinib	fenofibrate	Thrombocytopenia
simvastatin	nicorandil	Tachycardia
pramipexole	cisplatin	Thrombocytopenia
docetaxel	sulpiride	Cardiac failure
bortezomib	glimepiride	Acute kidney injury
mirtazapine	cyclosporine	Rhabdomyolysis
prasugrel	ivabradine	Arrhythmia
furosemide	golimumab	Hypothyroidism
phenobarbital	acyclovir	Drug-induced liver injury
hydromorphone	warfarin	Rhabdomyolysis
hydrochlorothiazide	sufentanil	Acute kidney injury
hydrocortisone	daptomycin	Hypothyroidism
ondansetron	valacyclovir	Arrhythmia
quinapril	vancomycin	Hyponatraemia
rizatriptan	gentamicin	Hypoglycaemia
tacrolimus	moxonidine	Bradycardia
rivastigmine	propafenone	Tachycardia
ketoprofen	tapentadol	Hypoglycaemia
colchicine	clopidogrel	Hyperglycaemia
methotrexate	olmesartan	Acute kidney injury
cyclophosphamide	doxycycline	Cardiac failure
methadone	nitroglycerin	Arrhythmia
enoxaparin	ceritinib	Hyponatraemia
enalapril	dasatinib	Myopathy
sumatriptan	tenofovir disoproxil	Priapism
etodolac	fenofibrate	Rhabdomyolysis
flurazepam	furosemide	Thrombocytopenia
triamterene	fluorouracil	Acute kidney injury
chlorpheniramine	isosorbide	Cardiac failure
magnesium trisilicate	bisoprolol	Hyponatraemia
clopidogrel	lacidipine	Rhabdomyolysis
ondansetron	pseudoephedrine	Thrombocytopenia
lorazepam	fenofibrate	Drug-induced liver injury
pramipexole	sertraline	Cardiac failure
venlafaxine	glimepiride	Drug-induced liver injury
heparin	tenofovir disoproxil	Lactic acidosis
tolterodine	acetaminophen	Cardiac failure
carvedilol	quinine	Bradycardia
lorazepam	alteplase	Angioedema
trihexyphenidyl	spironolactone	Rhabdomyolysis
tobramycin	simvastatin	Hyponatraemia
venlafaxine	tadalafil	Cardiac failure
zolpidem	etoposide	Rhabdomyolysis
loxapine	aspirin	Hypertension
labetalol	rifabutin	Hypertension
clonazepam	warfarin	Priapism
levothyroxine	ruxolitinib	Hypoglycaemia
nitroglycerin	tigecycline	Hyponatraemia
atenolol	glucosamine	Myopathy
diclofenac	mianserin	Hypertension
lorazepam	nitroglycerin	Acute kidney injury
bupropion	triamterene	Thrombocytopenia
colchicine	methadone	Hypothyroidism
bumetanide	heparin	Hypoglycaemia
oxazepam	eletriptan	Tachycardia
sertraline	prednisone	Tachycardia
acetazolamide	tramadol	Hyponatraemia
venlafaxine	pseudoephedrine	Hypertension
disulfiram	methotrexate	Hypertension
alprazolam	quinine	Rhabdomyolysis
levofloxacin	cobicistat	Acute kidney injury
mirtazapine	fenofibrate	Drug withdrawal syndrome
alprazolam	isosorbide dinitrate	Cardiac failure
diclofenac	nitroglycerin	Thrombocytopenia
oxazepam	solifenacin	Bradycardia
bleomycin	glyburide	Arrhythmia
allopurinol	ezetimibe	Myopathy
hydroxyzine	trandolapril	Drug withdrawal syndrome
acetaminophen	labetalol	Hyperglycaemia
morphine	sirolimus	Hypertension
gabapentin	metronidazole	Hyponatraemia
quetiapine	clopidogrel	Hyperglycaemia
tolterodine	captopril	Hypertension
alprazolam	ganciclovir	Drug-induced liver injury
hydromorphone	pemetrexed	Hypertension
nebivolol	atorvastatin	Lactic acidosis
famotidine	felodipine	Tachycardia
flecainide	golimumab	Arrhythmia
pramipexole	pentoxifylline	Tachycardia
disulfiram	bupropion	Tachycardia
fluticasone	sulfamethoxazole	Drug withdrawal syndrome
paliperidone	warfarin	Tachycardia
gabapentin	linezolid	Acute kidney injury
azilsartan	pasireotide	Hyperglycaemia
sildenafil	eptifibatide	Arrhythmia
diazepam	lymecycline	Cardiac failure
sulfasalazine	bendroflumethiazide	Hypoglycaemia
tolterodine	candesartan	Hypoglycaemia
tramadol	levothyroxine	Bradycardia
olanzapine	fenofibrate	Hypothyroidism
aripiprazole	allopurinol	Hypothyroidism
spironolactone	domperidone	Drug withdrawal syndrome
cyclophosphamide	sotalol	Hypertension
ramipril	tapentadol	Hyperglycaemia
triamcinolone	meperidine	Hypothyroidism
pravastatin	zopiclone	Drug withdrawal syndrome
candesartan	azathioprine	Thrombocytopenia
solifenacin	losartan	Hypoglycaemia
candesartan	flecainide	Acute kidney injury
codeine	bortezomib	Hypothyroidism
alprazolam	mefenamate	Hypertension
olanzapine	prednisone	Cardiac failure
lisinopril	fenofibrate	Angioedema
disulfiram	acetaminophen	Arrhythmia
lorazepam	flecainide	Angioedema
piroxicam	doxazosin	Hypertension
oxazepam	pravastatin	Bradycardia
indapamide	methotrexate	Cardiac failure
ramipril	levofloxacin	Lactic acidosis
acetazolamide	metoprolol	Cardiac failure
hydroxyzine	tobramycin	Hypertension
dexketoprofen	enzalutamide	Hyponatraemia
vancomycin	delamanid	Acute kidney injury
furosemide	frovatriptan	Myopathy
acetazolamide	warfarin	Angioedema
propafenone	prednisone	Hypertension
lercanidipine	dabrafenib	Acute kidney injury
chlorpromazine	ezetimibe	Acute kidney injury
desmopressin	olmesartan	Acute kidney injury
rizatriptan	sulfamethoxazole	Hypoglycaemia
diazepam	ranolazine	Hyponatraemia
fluticasone	glucosamine	Bradycardia
nifedipine	apixaban	Drug-induced liver injury
tretinoin	gentamicin	Tachycardia
clopidogrel	vemurafenib	Cardiac failure
mirtazapine	glucosamine	Myopathy
hydromorphone	bosentan	Acute kidney injury
ibuprofen	zuclopenthixol	Tachycardia
budesonide	labetalol	Acute kidney injury
carvedilol	sulfamethoxazole	Hyponatraemia
docetaxel	domperidone	Thrombocytopenia
amlodipine	bezafibrate	Arrhythmia
mirtazapine	fenofibrate	Hypoglycaemia
amitriptyline	valganciclovir	Acute kidney injury
tacrolimus	clonidine	Bradycardia
nebivolol	heparin	Bradycardia
methylprednisolone	sufentanil	Tachycardia
enoxaparin	atenolol	Hypoglycaemia
celecoxib	oxycodone	Drug-induced liver injury
morphine	cabozantinib	Acute kidney injury
nitroglycerin	norfloxacin	Hypertension
venlafaxine	daptomycin	Thrombocytopenia
pramipexole	simvastatin	Lactic acidosis
nitroglycerin	nevirapine	Hypertension
amlodipine	alfentanil	Bradycardia
tamsulosin	fludrocortisone	Bradycardia
duloxetine	glyburide	Hypothyroidism
amiloride	metronidazole	Tachycardia
